# Supplementary material for: 4-[(5-Chloro-2-hy­droxy­benzyl­idene)amino]-3-ethyl-1H-1,2,4-triazole-5(4H)-thione
Source: Acta Crystallogr Sect E Struct Rep Online. 2014 Apr 18;70(Pt 5):o574–5. doi: 10.1107/S1600536814008320 (PMC4011212; doi:10.1107/S1600536814008320)
Supplement: Supplementary file 1 [file e-70-0o574-sup1.cif]

##############################################################################
#                                                                            #
# This CIF contains the data in a paper accepted for publication in          #
# Acta Crystallographica Section E. It conforms to the requirements of       #
# Notes for Authors for Acta Crystallographica Section E, and has been       #
# peer reviewed under the auspices of the IUCr Commission on Journals.       #
#                                                                            #
# Full details of the Crystallographic Information File format               #
# are given in the paper "The Crystallographic Information File (CIF):       #
# a New Standard Archive File for Crystallography" by S. R. Hall, F. H.      #
# Allen and I. D. Brown [Acta Cryst. (1991), A47, 655-685].                  #
#                                                                            #
# The current version of the core CIF dictionary is obtainable from          #
# ftp://ftp.iucr.org/pub/cif_core.dic.                                       #
#                                                                            #
# Software is freely available for graphical display of the structure(s)     #
# in this CIF. For information consult the CIF software page                 #
# http://www.iucr.org/resources/cif/software.                                #
#                                                                            #
# This file may be used for bona fide research purposes within the           #
# scientific community so long as proper attribution is given to the journal # 
# article from which it was obtained.                                        #
#                                                                            #
##############################################################################
data_I
_audit_creation_method     SHELXL-97
_journal_date_recd_electronic     2014-03-03
_journal_date_accepted     2014-04-13
_journal_name_full     'Acta Crystallographica, Section E'
_journal_year     2014
_journal_volume     70
_journal_issue      5
_journal_page_first     o574
_journal_page_last     o575
_journal_paper_category     QO
_journal_paper_doi     10.1107/S1600536814008320
_journal_coeditor_code     HB7205
_publ_contact_author_name     'Miao-Li Zhu'
_publ_contact_author_address
;
Institute of Molecular Science,
Key Laboratory of Chemical Biology and Molecular
Engineering of the Education Ministry,
Shanxi University,
Taiyuan, Shanxi 030006,
People's Republic of China
;
_publ_contact_author_email     'miaoli@sxu.edu.cn'
_publ_contact_author_fax     ?
_publ_contact_author_phone     '++86 351 701 7974 '
_publ_section_title
;\
4-[(5-Chloro-2-hydroxybenzylidene)amino]-3-ethyl-1<i>H</i>-1,2,4-triazole-\
5(4<i>H</i>)-thione
;
loop_
    _publ_author_name
    _publ_author_footnote
    _publ_author_address
    'Yuan, Cai-Xia' .
;
Institute of Molecular Science,
Key Laboratory of Chemical Biology and Molecular
Engineering of the Education Ministry,
Shanxi University,
Taiyuan, Shanxi 030006,
People's Republic of China
;
    'Yao, Xu-Mei' .
;
Institute of Molecular Science,
Key Laboratory of Chemical Biology and Molecular
Engineering of the Education Ministry,
Shanxi University,
Taiyuan, Shanxi 030006,
People's Republic of China
;
    'Zhu, Miao-Li' .
;
Institute of Molecular Science,
Key Laboratory of Chemical Biology and Molecular
Engineering of the Education Ministry,
Shanxi University,
Taiyuan, Shanxi 030006,
People's Republic of China
;
    'Zhu, Hong-Mei' .
;
College of Chemistry & Chemical Engineering,
Shanxi University,
Taiyuan, Shanxi 030006,
People's Republic of China
;
_database_code_depnum_ccdc_archive     'CCDC 997034'
_chemical_name_systematic
;\
4-[(5-Chloro-2-hydroxybenzylidene)amino]-3-ethyl-1<i>H</i>-1,2,4-\
triazole-5(4<i>H</i>)-thione
;
_chemical_name_common     ?
_chemical_formula_moiety     'C11 H11 Cl N4 O S'
_chemical_formula_sum     'C11 H11 Cl N4 O S'
_chemical_formula_iupac     'C11 H11 Cl N4 O S'
_chemical_formula_weight     282.75
_chemical_melting_point     ?
_symmetry_cell_setting     monoclinic
_symmetry_space_group_name_H-M     'P 21 '
_symmetry_space_group_name_Hall     'P 2yb '
loop_
    _symmetry_equiv_pos_as_xyz
    'x, y, z'
    '-x, y+1/2, -z'
_cell_length_a     6.297(3)
_cell_length_b     16.418(8)
_cell_length_c     12.290(6)
_cell_angle_alpha     90.00
_cell_angle_beta     90.997(7)
_cell_angle_gamma     90.00
_cell_volume     1270.2(10)
_cell_formula_units_Z     4
_cell_measurement_reflns_used     1893
_cell_measurement_theta_min     2.48
_cell_measurement_theta_max     20.69
_cell_measurement_temperature     298(2)
_exptl_crystal_description     block
_exptl_crystal_colour     colorless
_exptl_crystal_size_max     0.20
_exptl_crystal_size_mid     0.20
_exptl_crystal_size_min     0.15
_exptl_crystal_density_diffrn     1.478
_exptl_crystal_density_meas     ?
_exptl_crystal_density_method     'not measured'
_exptl_crystal_F_000     584
_exptl_absorpt_coefficient_mu     0.458
_exptl_absorpt_correction_type     multi-scan
_exptl_absorpt_process_details     '(SADABS; Bruker, 2000)'
_exptl_absorpt_correction_T_min     0.9140
_exptl_absorpt_correction_T_max     0.9345
_exptl_special_details     ?
_diffrn_ambient_temperature     298(2)
_diffrn_radiation_type     MoK\a
_diffrn_radiation_wavelength     0.71073
_diffrn_radiation_source     'fine-focus sealed tube'
_diffrn_radiation_monochromator     graphite
_diffrn_measurement_device_type     'Bruker SMART APEX CCD'
_diffrn_measurement_method     '\w scans'
_diffrn_detector_area_resol_mean     ?
_diffrn_reflns_number     14098
_diffrn_reflns_av_R_equivalents     0.0600
_diffrn_reflns_av_sigmaI/netI     0.0404
_diffrn_reflns_theta_min     1.66
_diffrn_reflns_theta_max     25.50
_diffrn_reflns_theta_full     25.50
_diffrn_measured_fraction_theta_max     1.000
_diffrn_measured_fraction_theta_full     1.000
_diffrn_reflns_limit_h_min     -7
_diffrn_reflns_limit_h_max     7
_diffrn_reflns_limit_k_min     -19
_diffrn_reflns_limit_k_max     19
_diffrn_reflns_limit_l_min     -14
_diffrn_reflns_limit_l_max     14
_refine_special_details
;
Refinement of <i>F</i>^2^ against ALL reflections. The weighted <i>R</i>-factor
<i>wR</i> and goodness of fit <i>S</i> are based on <i>F</i>^2^, conventional
<i>R</i>-factors <i>R</i> are based on <i>F</i>, with <i>F</i> set to zero for
negative <i>F</i>^2^. The threshold expression of <i>F</i>^2^ >
\s(<i>F</i>^2^) is used only for calculating <i>R</i>-factors(gt) <i>etc</i>.
and is not relevant to the choice of reflections for refinement.
<i>R</i>-factors based on <i>F</i>^2^ are statistically about twice as large
as those based on <i>F</i>, and <i>R</i>- factors based on ALL data will be
even larger.
;
_reflns_number_total     2451
_reflns_number_gt     1924
_reflns_threshold_expression     I>2\s(I)
_refine_ls_structure_factor_coef     Fsqd
_refine_ls_matrix_type     full
_refine_ls_R_factor_all     0.0544
_refine_ls_R_factor_gt     0.0368
_refine_ls_wR_factor_gt     0.0764
_refine_ls_wR_factor_ref     0.0841
_refine_ls_goodness_of_fit_ref     1.025
_refine_ls_restrained_S_all     1.025
_refine_ls_number_reflns     2451
_refine_ls_number_parameters     329
_refine_ls_number_restraints     1
_refine_ls_hydrogen_treatment     constr
_refine_ls_weighting_scheme     calc
_refine_ls_weighting_details
         'calc w=1/[\s^2^(Fo^2^)+(0.0375P)^2^+0.1830P] where P=(Fo^2^+2Fc^2^)/3'
_atom_sites_solution_hydrogens     geom
_atom_sites_solution_primary     direct
_atom_sites_solution_secondary     difmap
_refine_ls_shift/su_max     0.000
_refine_ls_shift/su_mean     0.000
_refine_diff_density_max     0.172
_refine_diff_density_min     -0.274
_refine_ls_extinction_method     none
_refine_ls_extinction_coef     ?
_refine_ls_abs_structure_details     'Flack (1983), 2274 Friedel pairs'
_refine_ls_abs_structure_Flack     0.03(10)
loop_
    _atom_type_symbol
    _atom_type_description
    _atom_type_scat_dispersion_real
    _atom_type_scat_dispersion_imag
    _atom_type_scat_source
    'C' 'C' 0.0033 0.0016
                         'International Tables Vol C Tables 4.2.6.8 and 6.1.1.4'
    'H' 'H' 0.0000 0.0000
                         'International Tables Vol C Tables 4.2.6.8 and 6.1.1.4'
    'N' 'N' 0.0061 0.0033
                         'International Tables Vol C Tables 4.2.6.8 and 6.1.1.4'
    'O' 'O' 0.0106 0.0060
                         'International Tables Vol C Tables 4.2.6.8 and 6.1.1.4'
    'S' 'S' 0.1246 0.1234
                         'International Tables Vol C Tables 4.2.6.8 and 6.1.1.4'
    'Cl' 'Cl' 0.1484 0.1585
                         'International Tables Vol C Tables 4.2.6.8 and 6.1.1.4'
_computing_data_collection     'SMART (Bruker, 2000)'
_computing_cell_refinement     'SAINT (Bruker, 2000)'
_computing_data_reduction     'SAINT (Bruker, 2000)'
_computing_structure_solution     'SHELXS97 (Sheldrick, 2008)'
_computing_structure_refinement     'SHELXL97 (Sheldrick, 2008)'
_computing_molecular_graphics     'SHELXTL (Sheldrick, 2008)'
_computing_publication_material     'SHELXTL (Sheldrick, 2008)'
loop_
    _atom_site_type_symbol
    _atom_site_label
    _atom_site_fract_x
    _atom_site_fract_y
    _atom_site_fract_z
    _atom_site_U_iso_or_equiv
    _atom_site_adp_type
    _atom_site_calc_flag
    _atom_site_refinement_flags
    _atom_site_occupancy
    _atom_site_symmetry_multiplicity
    _atom_site_disorder_assembly
    _atom_site_disorder_group
    Cl Cl1 0.3625(2) 0.60813(11) 1.00331(11) 0.0760(5) Uani d . 1 1 . .
    N N1 0.2557(6) 0.7267(3) 0.2890(3) 0.0444(10) Uani d . 1 1 . .
    H H1 0.3494 0.7463 0.2461 0.053 Uiso calc R 1 1 . .
    N N2 0.0832(7) 0.6828(3) 0.2520(3) 0.0438(11) Uani d . 1 1 . .
    N N3 0.0891(6) 0.6948(3) 0.4301(3) 0.0347(10) Uani d . 1 1 . .
    N N4 0.0053(6) 0.6921(3) 0.5349(3) 0.0377(10) Uani d . 1 1 . .
    O O1 -0.2784(6) 0.7242(3) 0.6907(3) 0.0543(11) Uani d . 1 1 . .
    H H1A -0.2346 0.7258 0.6283 0.081 Uiso calc R 1 1 . .
    S S1 0.44562(18) 0.78763(8) 0.47087(9) 0.0436(3) Uani d . 1 1 . .
    C C1 0.2662(7) 0.7364(3) 0.3962(3) 0.0364(11) Uani d . 1 1 . .
    C C2 -0.0177(8) 0.6646(3) 0.3409(4) 0.0377(12) Uani d . 1 1 . .
    C C3 -0.2158(8) 0.6175(3) 0.3463(4) 0.0453(12) Uani d . 1 1 . .
    H H3A -0.3226 0.6503 0.3816 0.054 Uiso calc R 1 1 . .
    H H3B -0.1909 0.5695 0.3908 0.054 Uiso calc R 1 1 . .
    C C4 -0.3003(8) 0.5911(3) 0.2359(4) 0.0518(14) Uani d . 1 1 . .
    H H4A -0.1964 0.5578 0.2009 0.078 Uiso calc R 1 1 . .
    H H4B -0.3294 0.6383 0.1921 0.078 Uiso calc R 1 1 . .
    H H4C -0.4287 0.5605 0.2447 0.078 Uiso calc R 1 1 . .
    C C5 0.1366(8) 0.6718(3) 0.6103(4) 0.0393(13) Uani d . 1 1 . .
    H H5 0.2741 0.6570 0.5923 0.047 Uiso calc R 1 1 . .
    C C6 0.0756(8) 0.6715(3) 0.7232(4) 0.0368(12) Uani d . 1 1 . .
    C C7 -0.1230(8) 0.6988(3) 0.7578(4) 0.0411(13) Uani d . 1 1 . .
    C C8 -0.1660(8) 0.7003(3) 0.8684(4) 0.0523(14) Uani d . 1 1 . .
    H H8 -0.2956 0.7203 0.8918 0.063 Uiso calc R 1 1 . .
    C C9 -0.0194(9) 0.6725(4) 0.9431(4) 0.0572(15) Uani d . 1 1 . .
    H H9 -0.0502 0.6730 1.0168 0.069 Uiso calc R 1 1 . .
    C C10 0.1759(9) 0.6436(3) 0.9084(4) 0.0497(14) Uani d . 1 1 . .
    C C11 0.2243(8) 0.6449(3) 0.8005(4) 0.0456(14) Uani d . 1 1 . .
    H H11 0.3576 0.6278 0.7785 0.055 Uiso calc R 1 1 . .
    Cl Cl2 -0.3045(2) 0.97311(11) -0.41889(11) 0.0672(5) Uani d . 1 1 . .
    N N5 -0.2140(6) 0.8673(3) 0.2996(3) 0.0477(11) Uani d . 1 1 . .
    H H5A -0.3078 0.8485 0.3430 0.057 Uiso calc R 1 1 . .
    N N6 -0.0421(7) 0.9120(3) 0.3347(3) 0.0471(11) Uani d . 1 1 . .
    N N7 -0.0462(6) 0.8961(2) 0.1579(3) 0.0360(10) Uani d . 1 1 . .
    N N8 0.0415(6) 0.8959(3) 0.0537(3) 0.0404(10) Uani d . 1 1 . .
    O O2 0.3237(5) 0.8558(3) -0.1000(3) 0.0567(10) Uani d . 1 1 . .
    H H2 0.2853 0.8632 -0.0374 0.085 Uiso calc R 1 1 . .
    S S2 -0.40057(19) 0.80215(8) 0.11776(9) 0.0453(3) Uani d . 1 1 . .
    C C12 -0.2233(7) 0.8553(3) 0.1915(4) 0.0365(11) Uani d . 1 1 . .
    C C13 0.0582(8) 0.9277(3) 0.2478(4) 0.0389(12) Uani d . 1 1 . .
    C C14 0.2574(8) 0.9764(4) 0.2401(4) 0.0488(13) Uani d . 1 1 . .
    H H14A 0.2321 1.0232 0.1935 0.059 Uiso calc R 1 1 . .
    H H14B 0.3670 0.9434 0.2075 0.059 Uiso calc R 1 1 . .
    C C15 0.3339(9) 1.0054(3) 0.3517(4) 0.0591(15) Uani d . 1 1 . .
    H H15A 0.3540 0.9593 0.3988 0.089 Uiso calc R 1 1 . .
    H H15B 0.2298 1.0412 0.3820 0.089 Uiso calc R 1 1 . .
    H H15C 0.4659 1.0340 0.3448 0.089 Uiso calc R 1 1 . .
    C C16 -0.0890(8) 0.9128(3) -0.0232(4) 0.0376(13) Uani d . 1 1 . .
    H H16 -0.2273 0.9275 -0.0064 0.045 Uiso calc R 1 1 . .
    C C17 -0.0282(8) 0.9097(3) -0.1362(4) 0.0363(12) Uani d . 1 1 . .
    C C18 0.1690(8) 0.8807(3) -0.1703(4) 0.0400(12) Uani d . 1 1 . .
    C C19 0.2111(8) 0.8760(3) -0.2799(4) 0.0463(14) Uani d . 1 1 . .
    H H19 0.3395 0.8542 -0.3024 0.056 Uiso calc R 1 1 . .
    C C20 0.0655(8) 0.9030(3) -0.3562(4) 0.0440(14) Uani d . 1 1 . .
    H H20 0.0955 0.8999 -0.4299 0.053 Uiso calc R 1 1 . .
    C C21 -0.1263(9) 0.9350(3) -0.3228(4) 0.0423(13) Uani d . 1 1 . .
    C C22 -0.1739(8) 0.9368(3) -0.2148(4) 0.0417(13) Uani d . 1 1 . .
    H H22 -0.3053 0.9563 -0.1935 0.050 Uiso calc R 1 1 . .
loop_
    _atom_site_aniso_label
    _atom_site_aniso_U_11
    _atom_site_aniso_U_22
    _atom_site_aniso_U_33
    _atom_site_aniso_U_12
    _atom_site_aniso_U_13
    _atom_site_aniso_U_23
    Cl1 0.0791(11) 0.1054(14) 0.0429(8) -0.0219(10) -0.0152(7) 0.0181(8)
    N1 0.041(2) 0.065(3) 0.027(2) -0.005(2) 0.0082(18) 0.003(2)
    N2 0.042(3) 0.061(3) 0.029(2) -0.002(2) 0.0026(19) -0.002(2)
    N3 0.036(2) 0.044(3) 0.024(2) 0.000(2) 0.0078(17) 0.0003(18)
    N4 0.040(2) 0.050(3) 0.024(2) 0.001(2) 0.0079(18) 0.0020(19)
    O1 0.048(2) 0.078(3) 0.037(2) 0.010(2) 0.0084(18) 0.002(2)
    S1 0.0429(7) 0.0589(8) 0.0293(6) -0.0055(6) 0.0057(5) -0.0008(6)
    C1 0.038(3) 0.045(3) 0.026(3) 0.008(2) 0.007(2) 0.006(2)
    C2 0.039(3) 0.041(3) 0.033(3) 0.009(2) 0.000(2) 0.000(2)
    C3 0.046(3) 0.052(3) 0.039(3) 0.000(3) 0.005(2) -0.004(2)
    C4 0.060(3) 0.046(3) 0.049(3) -0.007(3) -0.008(3) 0.000(3)
    C5 0.043(3) 0.043(3) 0.032(3) -0.002(2) 0.009(2) 0.002(2)
    C6 0.042(3) 0.041(3) 0.027(3) -0.006(2) 0.007(2) 0.001(2)
    C7 0.049(3) 0.046(3) 0.029(3) -0.010(3) 0.010(2) -0.002(2)
    C8 0.055(3) 0.066(4) 0.037(3) -0.005(3) 0.014(3) -0.004(3)
    C9 0.069(4) 0.072(4) 0.031(3) -0.024(3) 0.017(3) -0.005(3)
    C10 0.062(4) 0.060(4) 0.026(3) -0.021(3) -0.003(2) 0.004(2)
    C11 0.048(3) 0.050(3) 0.039(3) -0.007(3) 0.007(2) -0.001(3)
    Cl2 0.0642(9) 0.1033(13) 0.0339(7) 0.0065(9) -0.0054(6) 0.0041(8)
    N5 0.045(3) 0.073(3) 0.025(2) -0.002(2) 0.0093(19) 0.002(2)
    N6 0.045(3) 0.066(3) 0.030(2) 0.000(2) 0.003(2) -0.006(2)
    N7 0.040(2) 0.048(3) 0.020(2) 0.006(2) 0.0032(17) 0.0036(18)
    N8 0.044(2) 0.050(3) 0.027(2) 0.002(2) 0.0106(19) 0.0017(19)
    O2 0.051(2) 0.082(3) 0.037(2) 0.018(2) 0.0077(17) 0.005(2)
    S2 0.0447(7) 0.0605(9) 0.0308(6) -0.0031(7) 0.0049(5) 0.0026(6)
    C12 0.036(3) 0.045(3) 0.029(3) 0.005(2) 0.005(2) 0.002(2)
    C13 0.039(3) 0.050(3) 0.028(3) 0.008(2) 0.004(2) -0.004(2)
    C14 0.052(3) 0.053(3) 0.042(3) 0.001(3) 0.006(2) -0.002(3)
    C15 0.064(4) 0.058(4) 0.054(3) -0.014(3) -0.011(3) 0.001(3)
    C16 0.041(3) 0.037(3) 0.034(3) 0.001(2) 0.009(2) 0.006(2)
    C17 0.044(3) 0.034(3) 0.031(3) -0.009(2) 0.010(2) -0.002(2)
    C18 0.045(3) 0.042(3) 0.034(3) 0.001(2) 0.007(2) 0.001(2)
    C19 0.052(3) 0.048(3) 0.039(3) -0.004(3) 0.017(3) -0.008(3)
    C20 0.056(3) 0.051(3) 0.025(3) -0.003(3) 0.011(2) -0.005(2)
    C21 0.051(3) 0.047(3) 0.029(3) -0.005(3) -0.003(2) 0.002(2)
    C22 0.040(3) 0.052(3) 0.034(3) 0.003(2) 0.005(2) 0.001(2)
_geom_special_details
;
All e.s.d.'s (except the e.s.d. in the dihedral angle between two l.s. planes)
are estimated using the full covariance matrix. The cell e.s.d.'s are taken
into account individually in the estimation of e.s.d.'s in distances, angles
and torsion angles; correlations between e.s.d.'s in cell parameters are only
used when they are defined by crystal symmetry. An approximate (isotropic)
treatment of cell e.s.d.'s is used for estimating e.s.d.'s involving l.s.
planes.
;
loop_
    _geom_bond_atom_site_label_1
    _geom_bond_atom_site_label_2
    _geom_bond_site_symmetry_2
    _geom_bond_distance
    _geom_bond_publ_flag
    Cl1 C10 . 1.741(5) n
    N1 C1 . 1.327(6) n
    N1 N2 . 1.375(6) n
    N1 H1 . 0.8600 ?
    N2 C2 . 1.308(7) n
    N3 C2 . 1.370(6) ?
    N3 C1 . 1.378(6) ?
    N3 N4 . 1.401(5) n
    N4 C5 . 1.275(6) n
    O1 C7 . 1.335(6) n
    O1 H1A . 0.8200 ?
    S1 C1 . 1.670(5) n
    C2 C3 . 1.470(7) ?
    C3 C4 . 1.512(6) ?
    C3 H3A . 0.9700 ?
    C3 H3B . 0.9700 ?
    C4 H4A . 0.9600 ?
    C4 H4B . 0.9600 ?
    C4 H4C . 0.9600 ?
    C5 C6 . 1.446(6) ?
    C5 H5 . 0.9300 ?
    C6 C11 . 1.392(7) ?
    C6 C7 . 1.402(7) ?
    C7 C8 . 1.390(6) ?
    C8 C9 . 1.369(7) ?
    C8 H8 . 0.9300 ?
    C9 C10 . 1.392(8) ?
    C9 H9 . 0.9300 ?
    C10 C11 . 1.366(6) ?
    C11 H11 . 0.9300 ?
    Cl2 C21 . 1.732(5) ?
    N5 C12 . 1.342(6) ?
    N5 N6 . 1.371(5) ?
    N5 H5A . 0.8600 ?
    N6 C13 . 1.277(7) ?
    N7 C12 . 1.370(6) ?
    N7 C13 . 1.377(6) ?
    N7 N8 . 1.403(5) ?
    N8 C16 . 1.272(6) ?
    O2 C18 . 1.355(5) ?
    O2 H2 . 0.8200 ?
    S2 C12 . 1.672(5) ?
    C13 C14 . 1.492(7) ?
    C14 C15 . 1.522(6) ?
    C14 H14A . 0.9700 ?
    C14 H14B . 0.9700 ?
    C15 H15A . 0.9600 ?
    C15 H15B . 0.9600 ?
    C15 H15C . 0.9600 ?
    C16 C17 . 1.448(7) ?
    C16 H16 . 0.9300 ?
    C17 C22 . 1.394(7) ?
    C17 C18 . 1.400(7) ?
    C18 C19 . 1.380(7) ?
    C19 C20 . 1.373(7) ?
    C19 H19 . 0.9300 ?
    C20 C21 . 1.386(7) ?
    C20 H20 . 0.9300 ?
    C21 C22 . 1.366(7) ?
    C22 H22 . 0.9300 ?
loop_
    _geom_angle_atom_site_label_1
    _geom_angle_atom_site_label_2
    _geom_angle_atom_site_label_3
    _geom_angle_site_symmetry_1
    _geom_angle_site_symmetry_3
    _geom_angle
    _geom_angle_publ_flag
    C1 N1 N2 . . 114.6(4) n
    C1 N1 H1 . . 122.7 ?
    N2 N1 H1 . . 122.7 ?
    C2 N2 N1 . . 103.7(4) ?
    C2 N3 C1 . . 109.0(4) ?
    C2 N3 N4 . . 122.5(4) ?
    C1 N3 N4 . . 127.8(4) n
    C5 N4 N3 . . 115.2(4) ?
    C7 O1 H1A . . 109.5 ?
    N1 C1 N3 . . 102.4(4) ?
    N1 C1 S1 . . 128.8(4) ?
    N3 C1 S1 . . 128.8(3) n
    N2 C2 N3 . . 110.3(4) ?
    N2 C2 C3 . . 125.7(4) ?
    N3 C2 C3 . . 124.0(4) ?
    C2 C3 C4 . . 113.3(4) n
    C2 C3 H3A . . 108.9 ?
    C4 C3 H3A . . 108.9 ?
    C2 C3 H3B . . 108.9 ?
    C4 C3 H3B . . 108.9 ?
    H3A C3 H3B . . 107.7 ?
    C3 C4 H4A . . 109.5 ?
    C3 C4 H4B . . 109.5 ?
    H4A C4 H4B . . 109.5 ?
    C3 C4 H4C . . 109.5 ?
    H4A C4 H4C . . 109.5 ?
    H4B C4 H4C . . 109.5 ?
    N4 C5 C6 . . 121.2(5) ?
    N4 C5 H5 . . 119.4 ?
    C6 C5 H5 . . 119.4 ?
    C11 C6 C7 . . 119.0(4) ?
    C11 C6 C5 . . 118.0(5) ?
    C7 C6 C5 . . 122.9(5) ?
    O1 C7 C8 . . 116.4(4) ?
    O1 C7 C6 . . 124.1(4) ?
    C8 C7 C6 . . 119.5(5) ?
    C9 C8 C7 . . 120.6(5) ?
    C9 C8 H8 . . 119.7 ?
    C7 C8 H8 . . 119.7 ?
    C8 C9 C10 . . 119.8(5) ?
    C8 C9 H9 . . 120.1 ?
    C10 C9 H9 . . 120.1 ?
    C11 C10 C9 . . 120.4(5) ?
    C11 C10 Cl1 . . 119.8(4) ?
    C9 C10 Cl1 . . 119.9(4) ?
    C10 C11 C6 . . 120.6(5) ?
    C10 C11 H11 . . 119.7 ?
    C6 C11 H11 . . 119.7 ?
    C12 N5 N6 . . 114.2(4) ?
    C12 N5 H5A . . 122.9 ?
    N6 N5 H5A . . 122.9 ?
    C13 N6 N5 . . 104.2(4) ?
    C12 N7 C13 . . 108.8(4) ?
    C12 N7 N8 . . 127.5(4) ?
    C13 N7 N8 . . 122.8(4) ?
    C16 N8 N7 . . 114.8(4) ?
    C18 O2 H2 . . 109.5 ?
    N5 C12 N7 . . 101.8(4) ?
    N5 C12 S2 . . 129.0(4) ?
    N7 C12 S2 . . 129.1(3) ?
    N6 C13 N7 . . 111.0(5) ?
    N6 C13 C14 . . 126.2(5) ?
    N7 C13 C14 . . 122.8(4) ?
    C13 C14 C15 . . 111.3(4) ?
    C13 C14 H14A . . 109.4 ?
    C15 C14 H14A . . 109.4 ?
    C13 C14 H14B . . 109.4 ?
    C15 C14 H14B . . 109.4 ?
    H14A C14 H14B . . 108.0 ?
    C14 C15 H15A . . 109.5 ?
    C14 C15 H15B . . 109.5 ?
    H15A C15 H15B . . 109.5 ?
    C14 C15 H15C . . 109.5 ?
    H15A C15 H15C . . 109.5 ?
    H15B C15 H15C . . 109.5 ?
    N8 C16 C17 . . 121.8(5) ?
    N8 C16 H16 . . 119.1 ?
    C17 C16 H16 . . 119.1 ?
    C22 C17 C18 . . 118.5(5) ?
    C22 C17 C16 . . 118.2(5) ?
    C18 C17 C16 . . 123.4(5) ?
    O2 C18 C19 . . 117.2(4) ?
    O2 C18 C17 . . 122.9(4) ?
    C19 C18 C17 . . 119.9(5) ?
    C20 C19 C18 . . 120.7(5) ?
    C20 C19 H19 . . 119.7 ?
    C18 C19 H19 . . 119.7 ?
    C19 C20 C21 . . 119.7(5) ?
    C19 C20 H20 . . 120.1 ?
    C21 C20 H20 . . 120.1 ?
    C22 C21 C20 . . 120.2(5) ?
    C22 C21 Cl2 . . 120.3(4) ?
    C20 C21 Cl2 . . 119.5(4) ?
    C21 C22 C17 . . 120.9(5) ?
    C21 C22 H22 . . 119.5 ?
    C17 C22 H22 . . 119.5 ?
loop_
    _geom_torsion_atom_site_label_1
    _geom_torsion_atom_site_label_2
    _geom_torsion_atom_site_label_3
    _geom_torsion_atom_site_label_4
    _geom_torsion_site_symmetry_1
    _geom_torsion_site_symmetry_2
    _geom_torsion_site_symmetry_3
    _geom_torsion_site_symmetry_4
    _geom_torsion
    _geom_torsion_publ_flag
    C1 N1 N2 C2 . . . . 0.1(6) ?
    C2 N3 N4 C5 . . . . 137.3(5) ?
    C1 N3 N4 C5 . . . . -53.0(7) ?
    N2 N1 C1 N3 . . . . 0.8(5) ?
    N2 N1 C1 S1 . . . . -178.1(4) ?
    C2 N3 C1 N1 . . . . -1.3(5) ?
    N4 N3 C1 N1 . . . . -172.1(4) ?
    C2 N3 C1 S1 . . . . 177.6(4) ?
    N4 N3 C1 S1 . . . . 6.8(7) ?
    N1 N2 C2 N3 . . . . -0.9(5) ?
    N1 N2 C2 C3 . . . . 180.0(5) ?
    C1 N3 C2 N2 . . . . 1.5(6) ?
    N4 N3 C2 N2 . . . . 172.8(4) ?
    C1 N3 C2 C3 . . . . -179.4(5) ?
    N4 N3 C2 C3 . . . . -8.0(7) ?
    N2 C2 C3 C4 . . . . -0.8(7) ?
    N3 C2 C3 C4 . . . . -179.8(5) ?
    N3 N4 C5 C6 . . . . 176.1(4) ?
    N4 C5 C6 C11 . . . . 177.0(5) ?
    N4 C5 C6 C7 . . . . -4.9(8) ?
    C11 C6 C7 O1 . . . . -178.7(5) ?
    C5 C6 C7 O1 . . . . 3.2(8) ?
    C11 C6 C7 C8 . . . . 1.2(8) ?
    C5 C6 C7 C8 . . . . -176.9(5) ?
    O1 C7 C8 C9 . . . . 177.5(5) ?
    C6 C7 C8 C9 . . . . -2.4(8) ?
    C7 C8 C9 C10 . . . . 0.9(9) ?
    C8 C9 C10 C11 . . . . 1.8(8) ?
    C8 C9 C10 Cl1 . . . . -179.9(4) ?
    C9 C10 C11 C6 . . . . -3.0(8) ?
    Cl1 C10 C11 C6 . . . . 178.7(4) ?
    C7 C6 C11 C10 . . . . 1.5(8) ?
    C5 C6 C11 C10 . . . . 179.7(5) ?
    C12 N5 N6 C13 . . . . -0.4(6) ?
    C12 N7 N8 C16 . . . . 52.0(6) ?
    C13 N7 N8 C16 . . . . -139.5(5) ?
    N6 N5 C12 N7 . . . . -0.6(5) ?
    N6 N5 C12 S2 . . . . 177.7(4) ?
    C13 N7 C12 N5 . . . . 1.3(5) ?
    N8 N7 C12 N5 . . . . 171.1(4) ?
    C13 N7 C12 S2 . . . . -177.0(4) ?
    N8 N7 C12 S2 . . . . -7.2(7) ?
    N5 N6 C13 N7 . . . . 1.3(5) ?
    N5 N6 C13 C14 . . . . 179.0(5) ?
    C12 N7 C13 N6 . . . . -1.7(6) ?
    N8 N7 C13 N6 . . . . -172.1(4) ?
    C12 N7 C13 C14 . . . . -179.5(5) ?
    N8 N7 C13 C14 . . . . 10.1(7) ?
    N6 C13 C14 C15 . . . . 0.9(8) ?
    N7 C13 C14 C15 . . . . 178.4(4) ?
    N7 N8 C16 C17 . . . . -175.6(4) ?
    N8 C16 C17 C22 . . . . -173.7(5) ?
    N8 C16 C17 C18 . . . . 6.4(8) ?
    C22 C17 C18 O2 . . . . 177.7(5) ?
    C16 C17 C18 O2 . . . . -2.5(8) ?
    C22 C17 C18 C19 . . . . -3.0(8) ?
    C16 C17 C18 C19 . . . . 176.8(5) ?
    O2 C18 C19 C20 . . . . -177.5(5) ?
    C17 C18 C19 C20 . . . . 3.2(8) ?
    C18 C19 C20 C21 . . . . -0.4(8) ?
    C19 C20 C21 C22 . . . . -2.5(8) ?
    C19 C20 C21 Cl2 . . . . 177.2(4) ?
    C20 C21 C22 C17 . . . . 2.6(8) ?
    Cl2 C21 C22 C17 . . . . -177.1(4) ?
    C18 C17 C22 C21 . . . . 0.2(8) ?
    C16 C17 C22 C21 . . . . -179.7(5) ?
loop_
    _geom_hbond_atom_site_label_D
    _geom_hbond_atom_site_label_H
    _geom_hbond_atom_site_label_A
    _geom_hbond_site_symmetry_A
    _geom_hbond_distance_DH
    _geom_hbond_distance_HA
    _geom_hbond_distance_DA
    _geom_hbond_angle_DHA
    _geom_hbond_publ_flag
    N1 H1 S2 1_655 0.86 2.43 3.287(4) 177 y
    N5 H5A S1 1_455 0.86 2.44 3.300(4) 176 y
    O1 H1A N4 . 0.82 1.99 2.693(5) 143 y
    O2 H2 N8 . 0.82 1.99 2.699(5) 144 y
    C15 H15A S1 . 0.96 3.01 3.922(6) 160 y
    C4 H4B S2 . 0.96 2.87 3.805(6) 164 y
    Cg1 . Cg2 . . . 3.631(3) . ?
    Cg3 . Cg4 1_556 . . 3.981(4) . ?
_iucr_refine_instructions_details
;
TITL I in P2(1)
CELL 0.71073   6.2965  16.4179  12.2896  90.000  90.997  90.000
ZERR   4.00   0.0029   0.0075   0.0057   0.000   0.007   0.000
LATT -1
SYMM -X, 0.5+Y, -Z
SFAC C  H  N  O  S  Cl
UNIT 44 44 16 4 4 4
MERG 3
OMIT  -3.00  51.00
L.S. 4
ACTA
BOND $H
FMAP 2
PLAN 5
CONF
EQIV $2  x+1, y, z
EQIV $1  x-1, y, z
HTAB C4 S2
HTAB C15 S1
HTAB  O2 N8
HTAB  O1 N4
HTAB  N5 S1_$1
HTAB  N1 S2_$2
HTAB
MPLA C17 C18 C19 C20 C21 C22
MPLA N5 N6 N7 C12 C13
MPLA C6 C7 C8 C9 C10 C11
MPLA N1 N2 N3 C1 C2
SIZE 0.2 0.2 0.15
WGHT  0.037500  0.183000
FVAR  0.182160
TEMP 25.000
Cl1    6   0.362455  0.608126  1.003311 11.000000  0.079140  0.105430 =
           0.042900  0.018130 -0.015160 -0.021880
N1     3   0.255722  0.726695  0.288981 11.000000  0.041270  0.065080 =
           0.027210  0.003480  0.008240 -0.004660
AFIX 43
H1     2   0.349364  0.746312  0.246124 11.000000 -1.200000
AFIX 0
N2     3   0.083228  0.682767  0.251988 11.000000  0.042030  0.060670 =
           0.028770 -0.002450  0.002590 -0.001980
N3     3   0.089141  0.694825  0.430093 11.000000  0.036140  0.044130 =
           0.023960  0.000310  0.007800  0.000280
N4     3   0.005252  0.692137  0.534885 11.000000  0.039970  0.049550 =
           0.023960  0.001970  0.007930  0.000550
O1     4  -0.278361  0.724207  0.690736 11.000000  0.048230  0.077640 =
           0.037260  0.002420  0.008420  0.009760
AFIX 147
H1A    2  -0.234617  0.725802  0.628314 11.000000 -1.500000
AFIX 0
S1     5   0.445623  0.787629  0.470867 11.000000  0.042890  0.058930 =
           0.029290 -0.000760  0.005670 -0.005540
C1     1   0.266167  0.736408  0.396172 11.000000  0.038020  0.045250 =
           0.026160  0.006330  0.006620  0.008340
C2     1  -0.017747  0.664576  0.340854 11.000000  0.039020  0.041200 =
           0.032740 -0.000470 -0.000340  0.008930
C3     1  -0.215767  0.617482  0.346280 11.000000  0.045870  0.051550 =
           0.038740 -0.004200  0.005390 -0.000290
AFIX 23
H3A    2  -0.322637  0.650261  0.381591 11.000000 -1.200000
H3B    2  -0.190916  0.569508  0.390775 11.000000 -1.200000
AFIX 0
C4     1  -0.300285  0.591120  0.235924 11.000000  0.059830  0.045820 =
           0.049320 -0.000360 -0.007970 -0.006820
AFIX 137
H4A    2  -0.196415  0.557823  0.200905 11.000000 -1.500000
H4B    2  -0.329447  0.638337  0.192077 11.000000 -1.500000
H4C    2  -0.428672  0.560456  0.244703 11.000000 -1.500000
AFIX 0
C5     1   0.136569  0.671827  0.610256 11.000000  0.043090  0.043120 =
           0.031950  0.002190  0.008900 -0.002150
AFIX 43
H5     2   0.274090  0.656957  0.592272 11.000000 -1.200000
AFIX 0
C6     1   0.075647  0.671486  0.723173 11.000000  0.041790  0.041480 =
           0.027240  0.000870  0.007070 -0.005790
C7     1  -0.122969  0.698816  0.757843 11.000000  0.048760  0.045620 =
           0.029330 -0.001810  0.009960 -0.010100
C8     1  -0.165988  0.700287  0.868364 11.000000  0.054790  0.065700 =
           0.036830 -0.004280  0.014450 -0.005410
AFIX 43
H8     2  -0.295597  0.720309  0.891760 11.000000 -1.200000
AFIX 0
C9     1  -0.019373  0.672538  0.943112 11.000000  0.068890  0.071900 =
           0.031290 -0.004780  0.016670 -0.024170
AFIX 43
H9     2  -0.050161  0.672991  1.016847 11.000000 -1.200000
AFIX 0
C10    1   0.175946  0.643643  0.908395 11.000000  0.062130  0.060320 =
           0.026370  0.004120 -0.003220 -0.020740
C11    1   0.224252  0.644892  0.800509 11.000000  0.047650  0.050470 =
           0.038910 -0.001200  0.006970 -0.007390
AFIX 43
H11    2   0.357627  0.627824  0.778493 11.000000 -1.200000
AFIX 0
Cl2    6  -0.304480  0.973112 -0.418891 11.000000  0.064180  0.103310 =
           0.033880  0.004120 -0.005350  0.006460
N5     3  -0.214019  0.867264  0.299589 11.000000  0.045440  0.073240 =
           0.024650  0.001820  0.009280 -0.001570
AFIX 43
H5A    2  -0.307806  0.848506  0.343033 11.000000 -1.200000
AFIX 0
N6     3  -0.042100  0.911950  0.334692 11.000000  0.045030  0.066190 =
           0.030040 -0.005630  0.002580 -0.000350
N7     3  -0.046218  0.896080  0.157945 11.000000  0.039890  0.047730 =
           0.020390  0.003580  0.003200  0.005580
N8     3   0.041461  0.895937  0.053750 11.000000  0.044330  0.050170 =
           0.026920  0.001680  0.010620  0.002120
O2     4   0.323728  0.855752 -0.100016 11.000000  0.050640  0.082310 =
           0.037460  0.004820  0.007670  0.018210
AFIX 147
H2     2   0.285326  0.863159 -0.037374 11.000000 -1.500000
AFIX 0
S2     5  -0.400573  0.802154  0.117759 11.000000  0.044660  0.060550 =
           0.030820  0.002570  0.004920 -0.003120
C12    1  -0.223303  0.855321  0.191547 11.000000  0.035640  0.044660 =
           0.029240  0.001710  0.005180  0.004950
C13    1   0.058178  0.927734  0.247769 11.000000  0.038780  0.049700 =
           0.028440 -0.004390  0.004120  0.007790
C14    1   0.257407  0.976406  0.240131 11.000000  0.051730  0.052640 =
           0.042270 -0.001830  0.006170  0.000630
AFIX 23
H14A   2   0.232079  1.023182  0.193468 11.000000 -1.200000
H14B   2   0.366987  0.943372  0.207475 11.000000 -1.200000
AFIX 0
C15    1   0.333860  1.005381  0.351747 11.000000  0.064300  0.058400 =
           0.054310  0.001170 -0.010620 -0.013860
AFIX 137
H15A   2   0.354041  0.959272  0.398840 11.000000 -1.500000
H15B   2   0.229817  1.041187  0.382014 11.000000 -1.500000
H15C   2   0.465945  1.033958  0.344785 11.000000 -1.500000
AFIX 0
C16    1  -0.089005  0.912789 -0.023186 11.000000  0.041170  0.037420 =
           0.034390  0.006090  0.009420  0.001100
AFIX 43
H16    2  -0.227250  0.927500 -0.006389 11.000000 -1.200000
AFIX 0
C17    1  -0.028173  0.909696 -0.136168 11.000000  0.043910  0.033700 =
           0.031490 -0.001760  0.009830 -0.009370
C18    1   0.168967  0.880725 -0.170318 11.000000  0.044760  0.042120 =
           0.033500  0.001310  0.007450  0.000930
C19    1   0.211128  0.875961 -0.279930 11.000000  0.051970  0.048400 =
           0.038950 -0.008340  0.017270 -0.003770
AFIX 43
H19    2   0.339480  0.854198 -0.302410 11.000000 -1.200000
AFIX 0
C20    1   0.065538  0.903020 -0.356181 11.000000  0.056060  0.051250 =
           0.024990 -0.004640  0.010710 -0.003310
AFIX 43
H20    2   0.095540  0.899880 -0.429891 11.000000 -1.200000
AFIX 0
C21    1  -0.126294  0.935028 -0.322798 11.000000  0.050870  0.047330 =
           0.028680  0.002180 -0.002780 -0.004840
C22    1  -0.173859  0.936780 -0.214811 11.000000  0.040160  0.051650 =
           0.033540  0.000690  0.005170  0.003240
AFIX 43
H22    2  -0.305349  0.956326 -0.193455 11.000000 -1.200000
AFIX 0
HKLF 4
END
;
