# Supplementary material for: 4-[(5-Chloro-2-hy­droxy­benzyl­idene)amino]-3-ethyl-1H-1,2,4-triazole-5(4H)-thione
Source: Acta Crystallogr Sect E Struct Rep Online. 2014 Apr 18;70(Pt 5):o574–5. doi: 10.1107/S1600536814008320 (PMC4011212; doi:10.1107/S1600536814008320)
Supplement: Supplementary file 2 [file e-70-0o574-Isup2.hkl]

# 
# h,k,l, Fc-squared, Fo-squared, sigma(Fo-squared) and status flag 
# 
data_I
_shelx_title ' ZY171-4 in P2(1)' 
_shelx_refln_list_code          4 
_shelx_F_calc_maximum      172.38 
_exptl_crystal_F_000       584.00 
_reflns_d_resolution_high  0.8255 
 
loop_ 
 _symmetry_equiv_pos_as_xyz 
 'x, y, z' 
 '-x, y+1/2, -z' 
 
_cell_length_a     6.2965 
_cell_length_b    16.4179 
_cell_length_c    12.2896 
_cell_angle_alpha  90.000 
_cell_angle_beta   90.997 
_cell_angle_gamma  90.000 
 
_shelx_F_squared_multiplier     1.000 
 
loop_ 
 _refln_index_h 
 _refln_index_k 
 _refln_index_l 
 _refln_F_squared_calc 
 _refln_F_squared_meas 
 _refln_F_squared_sigma 
 _refln_observed_status 
   1   0   0     7190.07     7098.66     78.86 o 
   2   0   0      954.62      858.65     14.96 o 
   3   0   0     1817.69     1757.70     24.63 o 
   4   0   0       35.17       40.25      5.93 o 
   5   0   0       23.36       21.65      9.29 o 
   6   0   0       64.90       71.66     12.38 o 
   7   0   0        2.78      -11.80      8.99 o 
   1   1   0     1372.31     1446.75     15.83 o 
   2   1   0       24.32       35.23      3.32 o 
   3   1   0      412.92      431.89      8.15 o 
   4   1   0       68.59       72.48      5.86 o 
   5   1   0       70.74       74.92      8.35 o 
   6   1   0       81.21       77.84      9.13 o 
   7   1   0       19.25       23.24      8.60 o 
   0   2   0     3772.29     3936.22     52.01 o 
   1   2   0       72.42       81.97      2.80 o 
   2   2   0      923.18      930.76     12.71 o 
   3   2   0      338.41      342.76      8.87 o 
   4   2   0       43.85       50.44      5.59 o 
   5   2   0      142.32      154.59     10.58 o 
   6   2   0      176.41      170.70     11.71 o 
   7   2   0       36.32       30.98      8.21 o 
   1   3   0      614.68      612.81      8.17 o 
   2   3   0      780.60      788.64     11.79 o 
   3   3   0      295.81      310.12      9.29 o 
   4   3   0       11.87        6.35      4.48 o 
   5   3   0      314.44      323.62     12.64 o 
   6   3   0      298.55      298.32     14.87 o 
   7   3   0      184.33      160.05     18.27 o 
   0   4   0    20262.60    20281.10    255.20 o 
   1   4   0    29715.92    29739.95    287.37 o 
   2   4   0      384.68      414.73      7.36 o 
   3   4   0      152.12      167.06      8.96 o 
   4   4   0      158.28      134.02      7.99 o 
   5   4   0      597.26      576.14     15.82 o 
   6   4   0       72.97       75.39      9.28 o 
   7   4   0      157.15      143.64     13.60 o 
   1   5   0     2110.63     2128.00     20.91 o 
   2   5   0      203.34      237.76      8.60 o 
   3   5   0       26.47       34.22      4.59 o 
   4   5   0      291.30      291.80     11.21 o 
   5   5   0      286.35      278.08     15.07 o 
   6   5   0       30.76       22.42      8.36 o 
   7   5   0       61.12       63.29     11.51 o 
   0   6   0       26.93       24.15      5.12 o 
   1   6   0     6675.40     6782.57     56.91 o 
   2   6   0      134.07      138.79      5.76 o 
   3   6   0       24.32       18.92      5.24 o 
   4   6   0      248.05      274.56     11.30 o 
   5   6   0       42.97       35.45      7.64 o 
   6   6   0       13.23       16.08      7.63 o 
   7   6   0       22.04       19.46      9.12 o 
   1   7   0      609.90      596.00      9.52 o 
   2   7   0     1205.31     1177.55     15.67 o 
   3   7   0       95.02       85.46      5.45 o 
   4   7   0      140.88      140.52      8.86 o 
   5   7   0      156.72      147.36      9.60 o 
   6   7   0       67.44       53.72     10.68 o 
   7   7   0       25.40       23.61      9.51 o 
   0   8   0      316.28      331.37     14.82 o 
   1   8   0     1943.42     2026.46     21.74 o 
   2   8   0     7061.71     7359.51     64.12 o 
   3   8   0      142.09      139.62      7.00 o 
   4   8   0      274.13      288.69     12.09 o 
   5   8   0      130.04      135.90      9.54 o 
   6   8   0       43.39       40.99      9.27 o 
   1   9   0      537.52      550.12     12.86 o 
   2   9   0      381.78      393.34     11.27 o 
   3   9   0       13.07       11.64      4.66 o 
   4   9   0      198.05      214.68     11.01 o 
   5   9   0       38.20       46.60      7.13 o 
   6   9   0       65.22       60.84     10.55 o 
   0  10   0     2016.59     2168.32     42.52 o 
   1  10   0       13.23       11.71      4.87 o 
   2  10   0     1199.85     1168.91     18.25 o 
   3  10   0      167.93      179.32      8.53 o 
   4  10   0      113.05      107.31      8.60 o 
   5  10   0       18.03       13.80      6.72 o 
   6  10   0       35.65       27.75      8.10 o 
   1  11   0       25.83       19.92      5.71 o 
   2  11   0       22.84       26.79      5.49 o 
   3  11   0      523.70      537.25     15.96 o 
   4  11   0       37.07       35.78      6.76 o 
   5  11   0       23.62       22.32      7.41 o 
   6  11   0        0.73       -2.57      7.63 o 
   0  12   0      116.31       78.44     11.20 o 
   1  12   0      652.39      661.29     19.54 o 
   2  12   0      160.66      151.31     14.11 o 
   3  12   0      190.72      198.52     13.15 o 
   4  12   0       94.82       83.84     10.12 o 
   5  12   0       54.75       67.03     15.70 o 
   6  12   0       17.97        3.25      9.26 o 
   1  13   0        9.56       11.26      6.35 o 
   2  13   0      501.40      505.68     17.28 o 
   3  13   0      120.72      139.87     11.77 o 
   4  13   0       90.06       87.02     11.75 o 
   5  13   0       42.17       33.02     10.29 o 
   0  14   0       18.57       18.77     11.77 o 
   1  14   0      349.14      397.71     17.86 o 
   2  14   0       99.43       86.21      8.82 o 
   3  14   0      131.65      139.46     17.37 o 
   4  14   0        9.32       17.41      8.88 o 
   5  14   0       43.67       43.49     11.11 o 
   1  15   0       22.66       21.41      6.79 o 
   2  15   0       25.54       27.05      7.12 o 
   3  15   0        1.00        0.69      7.13 o 
   4  15   0      101.28      131.01     14.60 o 
   5  15   0        6.83        3.99     11.77 o 
   0  16   0      262.36      301.62     29.18 o 
   1  16   0       39.87       55.09      8.46 o 
   2  16   0       12.61       13.61      6.97 o 
   3  16   0       54.68       63.36     10.29 o 
   4  16   0       45.88       33.63     10.74 o 
   1  17   0       16.19       29.23      7.84 o 
   2  17   0        9.38       11.93     11.03 o 
   3  17   0       22.01       14.60      9.46 o 
   0  18   0       56.38       57.18     12.96 o 
   1  18   0        0.21        8.87      7.32 o 
   2  18   0       43.05       43.22     10.18 o 
   3  18   0       23.93       37.86     11.06 o 
   1  19   0       23.74       12.43      8.00 o 
   2  19   0        0.03        2.76      8.09 o 
  -7   0   1       80.26      100.88     15.07 o 
  -6   0   1      216.65      199.75     17.61 o 
  -5   0   1      310.10      340.94     21.43 o 
  -4   0   1       21.98       13.82      5.57 o 
  -3   0   1       54.99       56.99      5.48 o 
  -2   0   1       38.26       40.90      4.10 o 
  -1   0   1        6.21       -3.49      2.32 o 
   0   0   1       54.99       48.71      1.69 o 
   1   0   1        8.77       10.70      3.44 o 
   2   0   1       12.25       11.41      5.34 o 
   3   0   1      280.77      267.58     10.48 o 
   4   0   1     1940.78     1920.55     31.85 o 
   5   0   1      341.59      333.46     20.12 o 
   6   0   1      419.13      390.05     23.50 o 
   7   0   1       46.32       66.17     15.74 o 
  -7   1   1       74.79       59.27      9.38 o 
  -6   1   1      320.59      323.95     15.20 o 
  -5   1   1      705.51      718.80     28.08 o 
  -4   1   1      145.57      119.51      7.01 o 
  -3   1   1     2952.13     3118.20     30.06 o 
  -2   1   1      779.89      783.36     10.02 o 
  -1   1   1      262.96      269.49      4.49 o 
   0   1   1      139.97      151.28      3.50 o 
   1   1   1      912.24      917.25      9.59 o 
   2   1   1      852.47      859.46     12.20 o 
   3   1   1      569.37      548.50     12.52 o 
   4   1   1      937.52      943.16     14.25 o 
   5   1   1      106.79      122.81      9.59 o 
   6   1   1      258.35      249.56     13.74 o 
   7   1   1        0.66        4.82      9.73 o 
  -7   2   1       18.29       16.41      7.40 o 
  -6   2   1       57.93       55.56      7.94 o 
  -5   2   1       45.67       52.45      7.70 o 
  -4   2   1      146.37      163.73     10.73 o 
  -3   2   1       38.85       40.14      4.31 o 
  -2   2   1      244.48      252.39      8.45 o 
  -1   2   1     1439.19     1416.60     13.78 o 
   0   2   1      315.62      328.63      4.86 o 
   1   2   1     3689.79     3556.47     32.33 o 
   2   2   1     2352.09     2302.44     22.16 o 
   3   2   1      495.24      474.52     11.08 o 
   4   2   1      184.15      191.02      8.71 o 
   5   2   1       67.29       71.77     10.14 o 
   6   2   1       94.71       91.32      9.49 o 
   7   2   1        4.85        9.70      8.63 o 
  -7   3   1       23.19        7.82      7.13 o 
  -6   3   1       11.03       11.88      6.53 o 
  -5   3   1      159.33      158.10      9.33 o 
  -4   3   1      648.26      723.04     14.65 o 
  -3   3   1       63.91       82.22      5.47 o 
  -2   3   1     3966.84     3956.51     38.11 o 
  -1   3   1     2359.12     2456.29     22.27 o 
   0   3   1     1355.60     1396.34     13.37 o 
   1   3   1     6429.58     6403.75     52.15 o 
   2   3   1     2230.15     2144.62     21.25 o 
   3   3   1      962.86      962.36     15.17 o 
   4   3   1       40.48       35.46      5.30 o 
   5   3   1        3.82       -2.28      5.36 o 
   6   3   1        1.91        1.22      6.21 o 
   7   3   1        5.41       17.40      8.46 o 
  -7   4   1       24.50       20.07      8.00 o 
  -6   4   1        4.40        3.82      5.73 o 
  -5   4   1      234.16      244.60     11.36 o 
  -4   4   1      190.22      184.98     10.68 o 
  -3   4   1     3797.76     3880.64     40.24 o 
  -2   4   1      421.35      439.35      7.78 o 
  -1   4   1    22524.98    22183.59    171.50 o 
   0   4   1    10307.85    10445.73     95.49 o 
   1   4   1    12456.01    12343.62     97.62 o 
   2   4   1      294.88      259.86      9.52 o 
   3   4   1      704.94      713.68     13.12 o 
   4   4   1       82.09       84.27      6.99 o 
   5   4   1       14.48       16.10      5.88 o 
   6   4   1       30.68       27.83      8.72 o 
   7   4   1       27.48       13.54      8.96 o 
  -7   5   1       35.69       27.31      9.44 o 
  -6   5   1        4.57       -2.14      6.07 o 
  -5   5   1      196.79      212.82     11.17 o 
  -4   5   1     1310.31     1335.53     23.35 o 
  -3   5   1        1.53        9.66      3.96 o 
  -2   5   1     1805.09     1905.28     20.36 o 
  -1   5   1     2087.35     2116.16     20.87 o 
   0   5   1     2389.51     2459.53     24.95 o 
   1   5   1      256.12      237.05      6.99 o 
   2   5   1       86.46       87.65      4.55 o 
   3   5   1      429.34      452.52     10.75 o 
   4   5   1      165.24      143.99      8.57 o 
   5   5   1       16.96       14.90      5.86 o 
   6   5   1       43.18       46.82      9.82 o 
   7   5   1       16.35       12.42     13.53 o 
  -7   6   1       16.03       22.78      8.35 o 
  -6   6   1       32.50       18.62      8.24 o 
  -5   6   1       46.37       49.94      7.03 o 
  -4   6   1      293.75      307.59     11.85 o 
  -3   6   1      103.38      117.07      7.55 o 
  -2   6   1      200.43      219.96      8.31 o 
  -1   6   1      941.34      970.03     12.35 o 
   0   6   1      368.01      374.41     10.67 o 
   1   6   1       45.56       47.11      4.01 o 
   2   6   1      172.00      164.44     10.06 o 
   3   6   1      477.05      472.36     11.09 o 
   4   6   1      105.74      111.14      8.05 o 
   5   6   1       99.12       98.19      8.41 o 
   6   6   1       13.43       12.77     10.18 o 
   7   6   1       97.77      105.84     12.78 o 
  -7   7   1       26.46       17.81      8.60 o 
  -6   7   1       26.28       27.97      8.69 o 
  -5   7   1       64.65       73.14      7.61 o 
  -4   7   1      379.54      411.58     13.80 o 
  -3   7   1     1064.23     1074.83     15.66 o 
  -2   7   1       53.44       52.86      4.39 o 
  -1   7   1        5.54        7.43      2.73 o 
   0   7   1      218.56      208.34      6.97 o 
   1   7   1      799.06      823.21     11.25 o 
   2   7   1     2152.32     2119.12     23.35 o 
   3   7   1      493.81      467.88     12.47 o 
   4   7   1       42.57       29.22      6.14 o 
   5   7   1      136.76      138.85      9.41 o 
   6   7   1      162.42      164.97     14.73 o 
   7   7   1        7.04        1.97      8.33 o 
  -6   8   1        1.74       17.26      7.06 o 
  -5   8   1       22.13        6.14      6.41 o 
  -4   8   1       11.85       12.78      5.80 o 
  -3   8   1      100.65      113.70      6.61 o 
  -2   8   1      736.88      743.54     12.44 o 
  -1   8   1       77.26       78.99      4.43 o 
   0   8   1      183.65      188.46      7.28 o 
   1   8   1     3367.91     3489.60     33.55 o 
   2   8   1     2005.31     2008.44     23.56 o 
   3   8   1      117.70      116.69      7.50 o 
   4   8   1      165.06      163.86      9.80 o 
   5   8   1       11.18        6.49      6.18 o 
   6   8   1       59.26       62.28      9.94 o 
  -6   9   1       10.60       12.26      7.04 o 
  -5   9   1        3.91        1.61      5.35 o 
  -4   9   1       30.28       22.84      6.35 o 
  -3   9   1     1073.83     1079.36     16.91 o 
  -2   9   1       45.91       40.76      4.59 o 
  -1   9   1      512.81      529.11     12.47 o 
   0   9   1      227.22      203.26      8.89 o 
   1   9   1     2137.83     2142.50     23.54 o 
   2   9   1      595.27      553.05     14.15 o 
   3   9   1       94.32       82.52      6.68 o 
   4   9   1       37.41       43.15      6.84 o 
   5   9   1        5.73       -7.20      5.74 o 
   6   9   1       24.82       21.85      7.78 o 
  -6  10   1       10.45        7.66      7.01 o 
  -5  10   1       17.56       14.67      6.35 o 
  -4  10   1       69.78       86.84     11.76 o 
  -3  10   1       14.06       10.72      4.86 o 
  -2  10   1      287.12      304.88      9.51 o 
  -1  10   1       81.72       84.16      6.08 o 
   0  10   1      423.02      400.83     11.37 o 
   1  10   1      686.23      680.60     11.53 o 
   2  10   1      123.14      131.86      7.16 o 
   3  10   1      196.99      201.17      9.02 o 
   4  10   1       66.59       66.37      7.45 o 
   5  10   1       19.15       22.66      7.41 o 
   6  10   1        0.48       -6.26      6.72 o 
  -6  11   1       40.72       19.39     10.07 o 
  -5  11   1       76.33       84.33      9.45 o 
  -4  11   1      209.82      235.54     12.74 o 
  -3  11   1      151.68      172.77     10.81 o 
  -2  11   1       37.50       33.48      6.65 o 
  -1  11   1       84.14       92.78      6.82 o 
   0  11   1       42.49       43.52      6.56 o 
   1  11   1       20.15       23.48      6.06 o 
   2  11   1      154.80      155.43      9.85 o 
   3  11   1      319.83      331.59     12.84 o 
   4  11   1      135.57      151.39     11.00 o 
   5  11   1       23.53       21.53      7.34 o 
   6  11   1        8.28        9.20      8.31 o 
  -6  12   1       21.90       25.75      9.45 o 
  -5  12   1       58.19       70.49     10.20 o 
  -4  12   1       10.09       20.22      6.75 o 
  -3  12   1      682.54      745.95     21.41 o 
  -2  12   1       41.46       39.99      7.09 o 
  -1  12   1      127.54      126.90      9.43 o 
   0  12   1       34.13       37.49      6.79 o 
   1  12   1       76.85       63.76      7.86 o 
   2  12   1      833.83      848.60     30.68 o 
   3  12   1      165.66      164.77     12.39 o 
   4  12   1      147.16      172.71     18.92 o 
   5  12   1        5.30        9.70      8.38 o 
   6  12   1       64.15       75.47     13.05 o 
  -5  13   1       10.85       17.77      9.40 o 
  -4  13   1       81.37      111.08     11.50 o 
  -3  13   1       41.60       38.17      8.34 o 
  -2  13   1      122.55      138.23     10.22 o 
  -1  13   1        9.32        1.88      5.93 o 
   0  13   1       10.94       16.20      6.46 o 
   1  13   1       69.56       95.62      9.09 o 
   2  13   1      615.03      613.52     24.91 o 
   3  13   1       24.64       31.42      7.93 o 
   4  13   1       19.92       13.11      8.58 o 
   5  13   1       11.86       12.51      8.99 o 
  -5  14   1       22.68       17.73     10.74 o 
  -4  14   1        2.99        6.01      7.43 o 
  -3  14   1       48.35       35.76      8.47 o 
  -2  14   1       26.96       20.73      6.57 o 
  -1  14   1      144.64      148.43     12.49 o 
   0  14   1       26.14       31.50      7.25 o 
   1  14   1       49.99       49.01      7.92 o 
   2  14   1      227.71      209.98     12.31 o 
   3  14   1      117.84      104.23     13.43 o 
   4  14   1       13.26        9.42      9.07 o 
   5  14   1        3.39        3.57      8.93 o 
  -4  15   1       13.34       31.65     12.75 o 
  -3  15   1        9.83       13.58      7.74 o 
  -2  15   1       59.47       60.05      8.96 o 
  -1  15   1        1.69        2.93      6.02 o 
   0  15   1       53.85       63.50      8.24 o 
   1  15   1       76.98       80.02      8.77 o 
   2  15   1       34.02       33.69      7.43 o 
   3  15   1       64.34       57.75     11.28 o 
   4  15   1       46.31       53.60     11.25 o 
  -4  16   1       25.34       21.98     10.06 o 
  -3  16   1        9.84        3.51      7.73 o 
  -2  16   1       30.70       21.12      7.40 o 
  -1  16   1       93.39      100.27     10.08 o 
   0  16   1        4.50        9.69      6.64 o 
   1  16   1       74.86       82.84     15.07 o 
   2  16   1       27.92       19.68      7.13 o 
   3  16   1      124.87      113.34     17.79 o 
   4  16   1       60.05       53.26     23.92 o 
  -3  17   1        8.19        5.59      8.08 o 
  -2  17   1       11.60        0.25      6.69 o 
  -1  17   1        9.05        7.05      7.06 o 
   0  17   1       56.40       43.51      9.80 o 
   1  17   1        8.55       -4.75      6.44 o 
   2  17   1       47.93       45.03      8.48 o 
   3  17   1      153.19      158.36     16.16 o 
  -3  18   1        0.55        4.56      8.79 o 
  -2  18   1       28.33       31.15      9.06 o 
  -1  18   1       36.27       63.73      9.96 o 
   0  18   1       21.50        3.73      7.09 o 
   1  18   1       10.87        6.16      6.90 o 
   2  18   1       43.00       43.09     11.09 o 
   3  18   1       75.27       77.95     13.47 o 
  -2  19   1       15.20       11.88     13.01 o 
  -1  19   1        6.70        1.56      7.32 o 
   0  19   1       11.48        4.99      7.42 o 
   1  19   1       35.40       53.53      9.31 o 
   2  19   1        9.69        5.81      9.50 o 
  -7   0   2      156.07      131.93     18.88 o 
  -6   0   2      273.82      269.64     20.09 o 
  -5   0   2        6.39        9.20      8.37 o 
  -4   0   2      211.98      198.08     14.05 o 
  -3   0   2     1150.51     1267.22     22.29 o 
  -2   0   2    16092.63    15725.68    174.67 o 
  -1   0   2    16698.06    16181.69    208.60 o 
   0   0   2     1584.66     1451.08     18.60 o 
   1   0   2       23.91       30.02      3.48 o 
   2   0   2      107.40       98.42      5.97 o 
   3   0   2      367.18      347.49     11.66 o 
   4   0   2      166.32      191.70     16.44 o 
   5   0   2        0.16       10.85      8.74 o 
   6   0   2       17.92       26.15     14.01 o 
   7   0   2        1.02       -5.70     13.41 o 
  -7   1   2       27.23       14.59      7.53 o 
  -6   1   2       53.41       52.25      7.87 o 
  -5   1   2       50.65       54.49      8.51 o 
  -4   1   2      241.36      242.95      7.98 o 
  -3   1   2        8.67       17.60      3.62 o 
  -2   1   2     2809.26     2825.05     25.01 o 
  -1   1   2     5709.68     5616.27     45.63 o 
   0   1   2     1973.01     1946.29     16.19 o 
   1   1   2      851.62      825.64      9.67 o 
   2   1   2      579.87      582.21      8.84 o 
   3   1   2      534.39      540.11     10.07 o 
   4   1   2      609.64      590.60     14.72 o 
   5   1   2       60.17       48.29      7.77 o 
   6   1   2      132.30      125.74     10.53 o 
   7   1   2       30.12        2.99      9.66 o 
  -7   2   2      118.34      131.02     11.74 o 
  -6   2   2       32.93       46.20      7.88 o 
  -5   2   2       77.77       76.21      8.21 o 
  -4   2   2      334.68      336.91     10.50 o 
  -3   2   2      509.71      432.71      9.76 o 
  -2   2   2     2664.62     2643.53     25.15 o 
  -1   2   2     1692.27     1668.75     16.30 o 
   0   2   2      706.69      670.00      8.33 o 
   1   2   2       72.98       70.51      3.98 o 
   2   2   2      783.81      765.59     11.13 o 
   3   2   2       23.40       29.40      4.11 o 
   4   2   2       72.12       66.45      5.01 o 
   5   2   2      970.55      966.92     27.69 o 
   6   2   2      127.83      120.47     10.68 o 
   7   2   2       18.56       21.55     10.71 o 
  -7   3   2       33.56       28.38     11.48 o 
  -6   3   2      211.98      206.40     13.01 o 
  -5   3   2       16.31       19.66      5.70 o 
  -4   3   2       49.74       49.34      5.77 o 
  -3   3   2       27.53       33.20      5.52 o 
  -2   3   2      691.53      667.45      9.72 o 
  -1   3   2      115.07      126.39      4.35 o 
   0   3   2      705.84      718.04      8.94 o 
   1   3   2     1639.00     1592.24     16.24 o 
   2   3   2      182.10      174.22      5.35 o 
   3   3   2       68.07       80.68      4.66 o 
   4   3   2       90.34       91.98      6.93 o 
   5   3   2     1792.41     1679.75     25.87 o 
   6   3   2      139.01      152.52     16.21 o 
   7   3   2        6.48       -2.09     10.52 o 
  -7   4   2        0.59        6.72      6.87 o 
  -6   4   2      196.13      212.97     17.12 o 
  -5   4   2       55.79       54.15      6.97 o 
  -4   4   2        3.25        3.69      4.50 o 
  -3   4   2     2214.98     2286.22     27.20 o 
  -2   4   2      387.05      380.94      7.49 o 
  -1   4   2     1172.20     1155.48     13.17 o 
   0   4   2     2416.79     2434.87     21.29 o 
   1   4   2     1903.05     1882.77     19.78 o 
   2   4   2      103.35      103.14      4.60 o 
   3   4   2      626.81      628.59     11.82 o 
   4   4   2      842.72      812.34     15.99 o 
   5   4   2      196.82      198.89     10.49 o 
   6   4   2       13.64       17.52      8.23 o 
   7   4   2        1.16       -1.94      7.18 o 
  -7   5   2        2.97        4.77      6.96 o 
  -6   5   2       93.13       88.78     10.83 o 
  -5   5   2       19.95       23.18      6.11 o 
  -4   5   2      108.20      104.77      7.92 o 
  -3   5   2       89.46       88.18      6.34 o 
  -2   5   2      878.02      869.57     12.26 o 
  -1   5   2      457.27      451.55      7.88 o 
   0   5   2     1388.63     1304.53     14.43 o 
   1   5   2       78.78       74.89      5.75 o 
   2   5   2      682.28      647.06     12.16 o 
   3   5   2     1081.34     1075.36     15.02 o 
   4   5   2      336.88      329.27     11.91 o 
   5   5   2       72.15       78.30      8.76 o 
   6   5   2       11.91       21.96      8.45 o 
   7   5   2       16.47       10.76      8.71 o 
  -7   6   2       11.98       15.62      7.73 o 
  -6   6   2       10.40       19.48      6.89 o 
  -5   6   2        1.38        4.74      5.29 o 
  -4   6   2       48.39       42.75      7.20 o 
  -3   6   2      574.87      600.68     11.09 o 
  -2   6   2       48.35       49.35      4.03 o 
  -1   6   2     1780.44     1716.37     18.57 o 
   0   6   2     2219.57     2125.78     21.37 o 
   1   6   2      877.04      821.41     11.65 o 
   2   6   2      752.36      735.69     16.02 o 
   3   6   2      331.64      310.97     10.29 o 
   4   6   2      296.02      300.65     15.09 o 
   5   6   2        0.25        3.64      6.02 o 
   6   6   2      107.73      110.67     12.10 o 
   7   6   2       51.20       36.78     10.45 o 
  -7   7   2       52.23       48.29      9.62 o 
  -6   7   2       17.20       13.81      6.89 o 
  -5   7   2       49.54       27.06      6.74 o 
  -4   7   2      187.14      194.12     10.06 o 
  -3   7   2       15.42       11.80      3.89 o 
  -2   7   2     1272.27     1349.50     19.93 o 
  -1   7   2       87.22       89.81      5.10 o 
   0   7   2      581.26      542.69     17.08 o 
   1   7   2     1822.19     1832.20     20.41 o 
   2   7   2      192.36      191.40      7.83 o 
   3   7   2       45.00       45.05      6.36 o 
   4   7   2     1156.98     1100.86     29.61 o 
   5   7   2        0.83       -3.35      6.34 o 
   6   7   2       73.18       67.27     14.29 o 
   7   7   2       21.99       25.84     10.31 o 
  -6   8   2       61.55       68.31     11.28 o 
  -5   8   2       52.44       47.30      7.00 o 
  -4   8   2     1468.38     1512.29     24.18 o 
  -3   8   2      772.37      794.46     14.00 o 
  -2   8   2       17.57       15.30      3.74 o 
  -1   8   2       78.15       92.35      5.27 o 
   0   8   2      155.06      158.29      7.63 o 
   1   8   2      801.25      850.03     12.88 o 
   2   8   2      299.19      299.19      8.95 o 
   3   8   2       96.41       98.87      6.44 o 
   4   8   2      223.52      231.73     13.84 o 
   5   8   2      149.25      146.17     11.25 o 
   6   8   2        5.78       -1.71      8.88 o 
  -6   9   2        7.09       11.53      6.44 o 
  -5   9   2      196.67      181.46     10.87 o 
  -4   9   2       28.52       29.21      6.37 o 
  -3   9   2       52.11       45.71      5.84 o 
  -2   9   2       47.52       32.03      4.77 o 
  -1   9   2     1019.15     1027.03     16.48 o 
   0   9   2       73.66       76.36      5.54 o 
   1   9   2      185.56      195.36      7.19 o 
   2   9   2      134.67      147.65      7.23 o 
   3   9   2       12.35       10.84      4.73 o 
   4   9   2      111.85      119.26      9.96 o 
   5   9   2      161.95      163.09     11.72 o 
   6   9   2      100.82      114.78     11.39 o 
  -6  10   2       12.25       21.05      6.99 o 
  -5  10   2       56.08       49.97      7.64 o 
  -4  10   2       36.90       32.90      6.59 o 
  -3  10   2      197.42      193.06     10.22 o 
  -2  10   2      728.67      744.64     13.49 o 
  -1  10   2       31.56       27.28      4.93 o 
   0  10   2      565.49      560.80     12.19 o 
   1  10   2      115.56      135.06      6.71 o 
   2  10   2       76.50       85.63      6.44 o 
   3  10   2      152.04      162.01      8.42 o 
   4  10   2       89.32       73.16      8.70 o 
   5  10   2       35.19       39.16      8.27 o 
   6  10   2       15.68       21.41      8.20 o 
  -6  11   2       13.68       21.34      9.04 o 
  -5  11   2        6.50        5.18      6.81 o 
  -4  11   2      107.23      113.16      9.79 o 
  -3  11   2        7.71       10.47      6.33 o 
  -2  11   2       49.69       39.58      6.03 o 
  -1  11   2       42.59       41.56      5.76 o 
   0  11   2      245.40      247.83      9.75 o 
   1  11   2      210.59      220.28      9.65 o 
   2  11   2      186.65      183.51      9.51 o 
   3  11   2     1246.14     1273.13     28.46 o 
   4  11   2       21.96       25.60      7.21 o 
   5  11   2       38.29       29.08      8.07 o 
   6  11   2        0.96        3.54      7.63 o 
  -6  12   2        5.30       -6.73      7.84 o 
  -5  12   2       28.87       24.26      7.77 o 
  -4  12   2        4.08       -0.44      6.58 o 
  -3  12   2       52.68       47.14      7.56 o 
  -2  12   2      186.59      211.96     11.56 o 
  -1  12   2      189.48      208.79     15.07 o 
   0  12   2       88.61       91.78      9.66 o 
   1  12   2      419.78      443.38     18.11 o 
   2  12   2      160.59      159.94     10.58 o 
   3  12   2      515.26      502.16     30.56 o 
   4  12   2       91.49       79.92     11.42 o 
   5  12   2        9.94        1.76      8.29 o 
  -5  13   2       11.47        9.02      7.89 o 
  -4  13   2      124.57      127.67     12.20 o 
  -3  13   2        3.28       -9.26      6.17 o 
  -2  13   2        7.07       12.74      6.22 o 
  -1  13   2       83.19       75.74      8.49 o 
   0  13   2      255.09      283.72     13.35 o 
   1  13   2      233.24      212.28     12.06 o 
   2  13   2      103.60      100.44      9.23 o 
   3  13   2      154.16      170.22     15.96 o 
   4  13   2        7.77       14.40      8.83 o 
   5  13   2       50.84       79.40     15.53 o 
  -5  14   2        7.08       21.45      9.40 o 
  -4  14   2        3.24        7.58      9.11 o 
  -3  14   2       87.26      118.04     11.61 o 
  -2  14   2      109.13      126.84     10.12 o 
  -1  14   2      294.06      304.87     14.19 o 
   0  14   2      106.43      112.73      9.72 o 
   1  14   2       11.76       15.01      9.27 o 
   2  14   2       66.59       52.88      7.88 o 
   3  14   2       22.77       19.09      9.10 o 
   4  14   2       21.06       24.13      9.82 o 
   5  14   2       13.66       15.09      9.90 o 
  -4  15   2       29.94       22.55      9.77 o 
  -3  15   2       18.80        9.34      7.49 o 
  -2  15   2       79.40       82.08      9.15 o 
  -1  15   2       43.31       55.07      8.12 o 
   0  15   2       18.36       24.68      6.84 o 
   1  15   2        3.52        5.31      6.01 o 
   2  15   2      125.39      115.53     10.18 o 
   3  15   2      102.90       95.23     13.57 o 
   4  15   2      114.97      115.77     15.18 o 
  -4  16   2        5.32       10.39      8.48 o 
  -3  16   2        0.82       -2.41      7.71 o 
  -2  16   2       90.04      100.95     14.53 o 
  -1  16   2       90.52      110.82     11.68 o 
   0  16   2       36.93       40.45      7.96 o 
   1  16   2       27.30       28.73      7.29 o 
   2  16   2       73.49       67.16      9.81 o 
   3  16   2      174.13      179.00     23.14 o 
   4  16   2       67.79       55.33     12.03 o 
  -3  17   2       17.91       22.41      8.84 o 
  -2  17   2        5.12        4.26      6.75 o 
  -1  17   2       12.81       12.63      7.02 o 
   0  17   2        6.81       20.57      7.64 o 
   1  17   2       56.16       47.65      8.37 o 
   2  17   2       92.83       91.60     11.27 o 
   3  17   2       21.70       11.29      9.45 o 
  -3  18   2        0.25       -6.79      8.29 o 
  -2  18   2       32.20       25.44      8.94 o 
  -1  18   2        2.67        1.01      6.66 o 
   0  18   2       47.71       44.82      8.69 o 
   1  18   2       45.44       56.26      9.28 o 
   2  18   2       23.54       16.03      9.79 o 
   3  18   2       17.90       23.23     10.82 o 
  -2  19   2       12.93       17.29      8.33 o 
  -1  19   2       38.99       36.35      9.02 o 
   0  19   2        0.13        0.84      7.07 o 
   1  19   2       44.03       44.82      9.86 o 
  -7   0   3        0.00       -5.11      9.23 o 
  -6   0   3       17.14       10.29      9.31 o 
  -5   0   3        2.84       -1.96      9.13 o 
  -4   0   3       65.41       78.91      9.55 o 
  -3   0   3      105.27      112.16      8.57 o 
  -2   0   3     1006.37      964.24     21.53 o 
  -1   0   3     1237.43     1246.95     23.25 o 
   0   0   3     1085.40     1013.83     20.99 o 
   1   0   3      427.71      403.10     10.40 o 
   2   0   3      102.23       96.92      6.21 o 
   3   0   3     1606.39     1570.02     26.77 o 
   4   0   3      128.10      127.09      9.74 o 
   5   0   3      405.10      426.86     36.25 o 
   6   0   3       31.78       37.67     15.28 o 
   7   0   3      173.41      224.04     28.63 o 
  -7   1   3       49.91       56.71      9.23 o 
  -6   1   3      433.56      453.82     17.74 o 
  -5   1   3      248.22      275.12     13.03 o 
  -4   1   3      359.93      345.91     15.51 o 
  -3   1   3      324.07      327.65      8.13 o 
  -2   1   3      835.81      792.88     10.72 o 
  -1   1   3     1392.29     1408.11     16.02 o 
   0   1   3      414.25      389.45      6.53 o 
   1   1   3      657.70      653.89      9.55 o 
   2   1   3      756.66      749.49     10.68 o 
   3   1   3      759.82      764.98     14.50 o 
   4   1   3       17.80       19.59      4.67 o 
   5   1   3      481.24      477.76     16.12 o 
   6   1   3       57.62       50.71      9.49 o 
   7   1   3       34.95       37.39     13.88 o 
  -7   2   3        3.79       -0.07      6.72 o 
  -6   2   3       30.81       33.22      7.34 o 
  -5   2   3       40.48       33.86      6.98 o 
  -4   2   3       13.95       13.04      4.16 o 
  -3   2   3      599.91      661.31     11.04 o 
  -2   2   3      444.33      458.72      8.63 o 
  -1   2   3     1411.05     1411.02     16.70 o 
   0   2   3     3270.77     3276.19     30.38 o 
   1   2   3     3372.94     3355.25     32.60 o 
   2   2   3     3438.71     3484.60     34.59 o 
   3   2   3       23.81       27.71      3.74 o 
   4   2   3      942.51      919.73     14.96 o 
   5   2   3      353.80      374.74     14.68 o 
   6   2   3        0.05       -0.38      7.65 o 
   7   2   3       14.19        4.67      9.57 o 
  -7   3   3      215.46      219.01     15.82 o 
  -6   3   3      136.53      122.95     12.56 o 
  -5   3   3        4.17        0.17      4.99 o 
  -4   3   3       11.54       14.46      4.59 o 
  -3   3   3      804.03      833.61     12.79 o 
  -2   3   3      829.41      815.73     11.39 o 
  -1   3   3      367.24      387.39      7.33 o 
   0   3   3     4774.01     4716.62     37.83 o 
   1   3   3      652.29      617.84     11.81 o 
   2   3   3      886.49      920.94     18.72 o 
   3   3   3        7.44        7.71      3.16 o 
   4   3   3       84.34       83.11      5.91 o 
   5   3   3      308.58      317.86     14.37 o 
   6   3   3       85.36       72.74     10.88 o 
   7   3   3       15.87       20.02     10.71 o 
  -7   4   3       52.75       68.24     11.20 o 
  -6   4   3       72.75       54.85      8.23 o 
  -5   4   3      155.59      146.14      8.63 o 
  -4   4   3      302.16      319.20     13.01 o 
  -3   4   3       31.34       31.41      3.78 o 
  -2   4   3     1254.41     1234.09     15.14 o 
  -1   4   3      122.14      121.71      6.55 o 
   0   4   3     2260.49     2203.43     21.50 o 
   1   4   3       11.68       10.74      2.40 o 
   2   4   3     1534.20     1538.80     17.63 o 
   3   4   3       55.24       56.52      4.53 o 
   4   4   3       57.12       58.54      6.41 o 
   5   4   3        0.46       -4.68      6.13 o 
   6   4   3      279.86      268.44     26.63 o 
   7   4   3       38.68       39.40     12.03 o 
  -7   5   3       47.38       39.58      9.92 o 
  -6   5   3       48.54       58.17      8.48 o 
  -5   5   3      954.44      878.67     22.33 o 
  -4   5   3      266.91      314.42     11.76 o 
  -3   5   3       46.00       31.80      4.03 o 
  -2   5   3     2810.58     2702.43     27.30 o 
  -1   5   3      646.52      619.86      9.68 o 
   0   5   3      185.53      190.16      5.73 o 
   1   5   3       25.84       26.46      3.55 o 
   2   5   3       44.38       36.06      3.66 o 
   3   5   3      668.84      714.34     12.23 o 
   4   5   3       40.76       46.16      6.23 o 
   5   5   3       16.97       20.68      8.85 o 
   6   5   3       67.06       70.58     10.80 o 
   7   5   3       33.91       31.91     10.21 o 
  -7   6   3       13.60       17.37      8.73 o 
  -6   6   3      127.22      114.62     10.49 o 
  -5   6   3        6.46       11.43      6.06 o 
  -4   6   3       57.65       75.72      6.98 o 
  -3   6   3       33.38       28.66      4.27 o 
  -2   6   3      659.92      695.55     11.51 o 
  -1   6   3      530.73      485.44      8.79 o 
   0   6   3      785.01      738.56     10.86 o 
   1   6   3      770.44      866.68     12.43 o 
   2   6   3      297.80      333.03      8.54 o 
   3   6   3      128.23      113.01      6.25 o 
   4   6   3      416.40      439.49     15.99 o 
   5   6   3        6.31        6.22      6.20 o 
   6   6   3      453.75      473.82     21.68 o 
   7   6   3       58.40       82.94     13.96 o 
  -6   7   3       26.13       26.16      7.52 o 
  -5   7   3      267.92      284.06     12.61 o 
  -4   7   3       31.56       29.43      6.13 o 
  -3   7   3       79.23       75.26      5.99 o 
  -2   7   3       45.52       50.11      4.50 o 
  -1   7   3      399.21      401.16     10.33 o 
   0   7   3     1081.79     1034.56     13.80 o 
   1   7   3     1559.03     1559.13     19.76 o 
   2   7   3      700.73      714.69     12.19 o 
   3   7   3      211.05      206.66      8.27 o 
   4   7   3      624.20      612.58     20.83 o 
   5   7   3       15.82       12.82      6.75 o 
   6   7   3       70.86      102.66     12.06 o 
  -6   8   3        5.41       -0.01      6.43 o 
  -5   8   3       43.27       38.74      6.68 o 
  -4   8   3       34.17       55.22      7.10 o 
  -3   8   3      133.35      143.77      7.35 o 
  -2   8   3      106.62      110.19      6.08 o 
  -1   8   3      570.72      555.07     10.23 o 
   0   8   3      824.64      764.57     11.99 o 
   1   8   3     2915.30     2846.41     29.40 o 
   2   8   3       44.80       59.89      5.21 o 
   3   8   3       14.33       11.42      4.62 o 
   4   8   3       20.51        6.77      6.74 o 
   5   8   3      214.78      206.93     12.86 o 
   6   8   3       18.84       21.24      8.91 o 
  -6   9   3       83.22       70.48      9.55 o 
  -5   9   3       18.70       10.19      5.87 o 
  -4   9   3       93.24       73.89      7.54 o 
  -3   9   3       28.77       28.31      5.08 o 
  -2   9   3       81.15       89.89      6.83 o 
  -1   9   3      774.01      762.58     25.68 o 
   0   9   3      523.77      497.89      9.64 o 
   1   9   3      246.65      236.47      8.11 o 
   2   9   3      504.48      501.61     14.89 o 
   3   9   3        3.23        5.32      5.11 o 
   4   9   3      248.00      246.84     13.09 o 
   5   9   3       10.28       -4.62      6.23 o 
   6   9   3       13.17        8.02      7.49 o 
  -6  10   3       11.42        0.80     10.27 o 
  -5  10   3      125.34      131.42      9.80 o 
  -4  10   3        5.57        4.32      5.90 o 
  -3  10   3       15.30       13.35      4.91 o 
  -2  10   3       71.92       69.80      5.95 o 
  -1  10   3      460.72      460.04     12.04 o 
   0  10   3      426.76      402.14     12.12 o 
   1  10   3       38.97       48.45      5.08 o 
   2  10   3      421.20      438.22     11.56 o 
   3  10   3       12.75       12.12      5.59 o 
   4  10   3       32.84       36.03      7.66 o 
   5  10   3        8.82       13.85      6.97 o 
   6  10   3       14.93       11.79      7.98 o 
  -6  11   3       83.36       79.29     11.36 o 
  -5  11   3       72.69       91.61      9.67 o 
  -4  11   3      254.03      270.00     19.32 o 
  -3  11   3      111.04      101.90      9.41 o 
  -2  11   3      275.04      297.48     11.74 o 
  -1  11   3       32.11       28.29      6.39 o 
   0  11   3      231.90      229.70      9.80 o 
   1  11   3       40.57       42.43      6.21 o 
   2  11   3      241.02      242.28     11.85 o 
   3  11   3      213.43      223.12     12.08 o 
   4  11   3        1.27        0.21      6.14 o 
   5  11   3        9.62       18.84      8.27 o 
   6  11   3        2.62        1.52      7.43 o 
  -5  12   3       36.27       39.39      8.38 o 
  -4  12   3      207.06      200.58     12.27 o 
  -3  12   3        9.28       13.45      6.19 o 
  -2  12   3      112.79      118.66      8.38 o 
  -1  12   3       33.04       44.82      7.35 o 
   0  12   3      421.65      421.33     16.83 o 
   1  12   3       21.79       20.58      6.34 o 
   2  12   3      296.93      280.80     12.95 o 
   3  12   3        1.09       -6.34      6.87 o 
   4  12   3       52.34       51.40     10.44 o 
   5  12   3        6.51        4.93      8.38 o 
  -5  13   3        9.95      -11.31      7.54 o 
  -4  13   3        8.43        7.76      7.41 o 
  -3  13   3       48.49       45.83      8.51 o 
  -2  13   3       17.24       10.50      6.06 o 
  -1  13   3        9.54        5.12      6.00 o 
   0  13   3      302.80      307.54     14.60 o 
   1  13   3       91.05      106.69     14.51 o 
   2  13   3       50.08       46.43     10.40 o 
   3  13   3      109.34      129.58     13.58 o 
   4  13   3        6.17        1.26      8.86 o 
   5  13   3      113.31      106.20     14.28 o 
  -5  14   3        4.80        0.51      8.88 o 
  -4  14   3      101.18      112.57     11.99 o 
  -3  14   3       28.82       20.66      7.85 o 
  -2  14   3       10.54       13.09      6.27 o 
  -1  14   3       26.10       31.96      7.22 o 
   0  14   3      103.02      112.70      9.60 o 
   1  14   3      147.83      162.86     11.70 o 
   2  14   3       19.54        8.82      6.82 o 
   3  14   3       83.98       71.76     11.51 o 
   4  14   3       67.05       70.80     14.92 o 
   5  14   3       31.58       34.24     11.07 o 
  -4  15   3        4.56       -5.38      7.56 o 
  -3  15   3       14.23       16.82      7.84 o 
  -2  15   3       16.72       24.65      6.70 o 
  -1  15   3       95.17      116.22     11.85 o 
   0  15   3      101.52      109.51      9.73 o 
   1  15   3       49.78       52.29      8.08 o 
   2  15   3      158.18      156.75     12.89 o 
   3  15   3       82.80       66.90     11.74 o 
   4  15   3        6.06        3.07      8.91 o 
  -4  16   3        6.57        1.19      7.92 o 
  -3  16   3       52.79       45.77     11.78 o 
  -2  16   3        0.44       -2.89      6.20 o 
  -1  16   3       92.11      112.91     11.59 o 
   0  16   3       43.64       48.06      8.22 o 
   1  16   3      108.74       85.36      9.56 o 
   2  16   3       27.75       35.30     11.72 o 
   3  16   3       11.04       15.31      9.63 o 
   4  16   3        6.39       -0.11      9.15 o 
  -3  17   3        3.49       19.46      8.57 o 
  -2  17   3        3.56       -5.90      6.37 o 
  -1  17   3       59.75       50.06      9.05 o 
   0  17   3       10.59       15.70      7.14 o 
   1  17   3       33.55       41.17      8.93 o 
   2  17   3       37.84       48.85      9.63 o 
   3  17   3        2.42       -3.46      8.70 o 
  -2  18   3       27.15       51.16     10.59 o 
  -1  18   3       12.93       17.92      7.57 o 
   0  18   3       59.24       53.63      9.22 o 
   1  18   3       16.70       22.30     13.47 o 
   2  18   3       22.23       34.13     10.86 o 
  -1  19   3       16.09       11.63     10.13 o 
   0  19   3       20.61       15.18      7.99 o 
   1  19   3        0.78        2.56      7.95 o 
  -7   0   4       88.32       74.93     29.69 o 
  -6   0   4        8.33       -2.10     13.36 o 
  -5   0   4       92.02       74.38     11.75 o 
  -4   0   4       94.13       77.86      8.04 o 
  -3   0   4      404.64      427.03     13.01 o 
  -2   0   4      585.65      534.71     12.14 o 
  -1   0   4      587.39      572.70     15.47 o 
   0   0   4       20.48       19.05      3.57 o 
   1   0   4      218.54      215.09      8.33 o 
   2   0   4       45.45       43.62      5.57 o 
   3   0   4        1.34        3.41      5.06 o 
   4   0   4        0.73        8.72      6.27 o 
   5   0   4        8.47       -0.77      8.83 o 
   6   0   4       78.41       89.20     35.26 o 
   7   0   4        0.00        0.70     17.03 o 
  -7   1   4        1.83       11.51      9.72 o 
  -6   1   4       75.06       56.05     13.64 o 
  -5   1   4      222.31      219.88     12.96 o 
  -4   1   4      162.56      150.06      7.30 o 
  -3   1   4      939.58      895.54     13.29 o 
  -2   1   4      676.86      647.07      9.67 o 
  -1   1   4      135.26      120.45      6.65 o 
   0   1   4      679.75      695.52      9.84 o 
   1   1   4     1668.92     1712.00     19.02 o 
   2   1   4     1127.32     1099.33     14.08 o 
   3   1   4     1200.61     1175.38     16.11 o 
   4   1   4       23.60       29.82      6.93 o 
   5   1   4      500.30      591.82     21.39 o 
   6   1   4      207.45      204.51     21.28 o 
   7   1   4        9.44       10.65     10.08 o 
  -7   2   4        1.54       10.32      9.90 o 
  -6   2   4       20.35       28.47      7.33 o 
  -5   2   4      104.79      104.43     10.74 o 
  -4   2   4      728.73      663.26     12.67 o 
  -3   2   4     1575.53     1516.78     18.62 o 
  -2   2   4      373.01      354.02      7.22 o 
  -1   2   4      899.90      906.71     13.17 o 
   0   2   4     1788.42     1824.35     18.38 o 
   1   2   4     1089.93     1013.52     12.36 o 
   2   2   4     2946.58     3331.05     34.97 o 
   3   2   4     3787.95     3934.57     38.17 o 
   4   2   4      193.65      198.28      8.36 o 
   5   2   4       65.84       66.77     10.49 o 
   6   2   4       11.83        8.31      9.76 o 
   7   2   4       11.14        7.47     10.42 o 
  -7   3   4        1.94        1.67      9.58 o 
  -6   3   4       37.56       31.29      8.52 o 
  -5   3   4        0.50       -1.93      4.94 o 
  -4   3   4      238.55      225.41     11.05 o 
  -3   3   4      912.95      868.46     13.36 o 
  -2   3   4      515.14      531.61      9.18 o 
  -1   3   4     1082.79     1130.82     15.06 o 
   0   3   4     1746.16     1714.13     17.87 o 
   1   3   4       82.87       87.33      5.03 o 
   2   3   4       29.01       33.26      4.35 o 
   3   3   4       44.96       42.73      4.20 o 
   4   3   4     1432.38     1513.42     23.35 o 
   5   3   4        6.59        2.43      6.11 o 
   6   3   4       88.59       94.99     11.70 o 
   7   3   4       24.53       18.95     11.57 o 
  -7   4   4       24.12        7.95     10.32 o 
  -6   4   4      154.71      163.47     13.38 o 
  -5   4   4       59.01       77.35      8.98 o 
  -4   4   4      385.62      408.08     12.07 o 
  -3   4   4      620.33      596.24     11.19 o 
  -2   4   4      485.85      470.79      9.44 o 
  -1   4   4      368.00      370.80      7.85 o 
   0   4   4       81.29       78.60      4.43 o 
   1   4   4      803.49      834.88     13.15 o 
   2   4   4      287.60      324.00      9.58 o 
   3   4   4       40.39       31.83      3.35 o 
   4   4   4      190.32      186.26      9.97 o 
   5   4   4       22.31       23.62      7.11 o 
   6   4   4       47.38       37.74     10.78 o 
   7   4   4       25.82       40.24     12.37 o 
  -7   5   4       25.39        7.60      8.73 o 
  -6   5   4       43.30       37.85      9.09 o 
  -5   5   4       65.79       63.92      7.14 o 
  -4   5   4       95.40      116.28     10.58 o 
  -3   5   4      166.65      150.45      8.46 o 
  -2   5   4      226.11      236.22      7.41 o 
  -1   5   4      946.44      946.48     12.84 o 
   0   5   4       37.50       30.53      3.73 o 
   1   5   4      727.27      734.20     11.07 o 
   2   5   4     2591.97     2549.85     29.68 o 
   3   5   4      780.37      747.65     14.85 o 
   4   5   4      585.89      603.38     24.82 o 
   5   5   4      225.31      239.25     13.19 o 
   6   5   4       42.39       19.74      9.21 o 
   7   5   4      101.16       78.78     14.23 o 
  -7   6   4       20.99       34.01      9.91 o 
  -6   6   4       62.66       77.32     10.54 o 
  -5   6   4      184.38      205.86     11.76 o 
  -4   6   4       25.22       14.80      5.62 o 
  -3   6   4       31.54       35.93      4.65 o 
  -2   6   4      337.63      313.54      8.88 o 
  -1   6   4      956.12      958.39     13.43 o 
   0   6   4      507.86      508.70      9.35 o 
   1   6   4     2032.74     2085.31     22.78 o 
   2   6   4      276.00      339.56     13.18 o 
   3   6   4       11.14        9.91      5.94 o 
   4   6   4      484.46      488.18     17.46 o 
   5   6   4        4.94        6.04      6.64 o 
   6   6   4       57.18       63.14     11.17 o 
  -6   7   4       37.80       41.37      8.66 o 
  -5   7   4      103.04       95.17      8.44 o 
  -4   7   4        7.73        5.94      5.36 o 
  -3   7   4      176.92      172.05      7.90 o 
  -2   7   4      119.80      112.02      6.11 o 
  -1   7   4      319.14      317.76      9.72 o 
   0   7   4        9.15        6.73      3.33 o 
   1   7   4      336.25      342.41     12.30 o 
   2   7   4     1052.66     1011.54     14.93 o 
   3   7   4      698.73      694.58     15.13 o 
   4   7   4       31.01       37.84      8.32 o 
   5   7   4       65.16       48.79      9.83 o 
   6   7   4        3.22       12.31      8.68 o 
  -6   8   4        0.97       -4.90      7.16 o 
  -5   8   4      341.86      330.79     13.64 o 
  -4   8   4      215.66      217.44     10.89 o 
  -3   8   4      337.61      334.02     12.03 o 
  -2   8   4       36.19       38.41      7.53 o 
  -1   8   4      274.80      281.50     10.07 o 
   0   8   4      221.44      234.07      7.86 o 
   1   8   4      654.08      665.58     12.12 o 
   2   8   4       30.49       30.14      4.65 o 
   3   8   4      110.17      102.60     10.40 o 
   4   8   4       87.37      101.88     12.51 o 
   5   8   4       35.51       41.07      8.13 o 
   6   8   4        6.57        4.62      8.07 o 
  -6   9   4       24.21       28.47     11.20 o 
  -5   9   4      151.45      150.42     11.41 o 
  -4   9   4      117.26      138.07      9.24 o 
  -3   9   4      263.13      257.14      9.92 o 
  -2   9   4      268.73      246.95     13.24 o 
  -1   9   4       80.66       90.05      6.53 o 
   0   9   4      103.07      105.20      6.03 o 
   1   9   4       52.38       46.94      5.12 o 
   2   9   4       42.56       46.76      5.40 o 
   3   9   4      436.53      418.32     13.60 o 
   4   9   4       37.33       42.94      7.65 o 
   5   9   4      189.07      188.09     13.02 o 
   6   9   4       73.24       70.90     10.24 o 
  -6  10   4       14.15       14.17      8.37 o 
  -5  10   4      140.50      141.02     11.31 o 
  -4  10   4      105.34      116.64      8.89 o 
  -3  10   4        8.65        5.80      4.75 o 
  -2  10   4      224.62      265.16     11.66 o 
  -1  10   4      298.37      307.40     11.24 o 
   0  10   4       64.80       80.02      6.68 o 
   1  10   4      195.14      192.71      9.75 o 
   2  10   4       36.16       37.68      6.22 o 
   3  10   4       59.50       73.02      7.57 o 
   4  10   4      199.42      196.69     12.28 o 
   5  10   4       34.78       32.30      9.41 o 
   6  10   4      108.23      126.16     11.83 o 
  -6  11   4       28.64       59.49     11.06 o 
  -5  11   4        7.10        9.06      7.93 o 
  -4  11   4       52.05       30.14      7.13 o 
  -3  11   4       25.61       10.19      5.89 o 
  -2  11   4      126.06      115.56      8.30 o 
  -1  11   4      326.99      315.74     11.83 o 
   0  11   4      110.52      118.39      8.04 o 
   1  11   4      616.82      621.52     14.62 o 
   2  11   4      683.55      681.77     21.97 o 
   3  11   4       51.25       63.33      7.90 o 
   4  11   4       54.14       60.69      8.52 o 
   5  11   4        1.41       -2.26      7.08 o 
  -5  12   4        2.76        5.38      7.90 o 
  -4  12   4      137.46      130.43     10.71 o 
  -3  12   4       31.33       34.57      7.09 o 
  -2  12   4       81.48       71.59      7.50 o 
  -1  12   4       50.41       57.75      8.32 o 
   0  12   4      563.10      582.53     14.68 o 
   1  12   4       63.86       61.14      7.22 o 
   2  12   4      166.53      160.98     10.66 o 
   3  12   4       65.56       73.48      9.76 o 
   4  12   4       17.35       12.23      8.43 o 
   5  12   4       36.95       45.38     13.92 o 
  -5  13   4        5.90        9.13      9.12 o 
  -4  13   4       28.01       35.09      8.95 o 
  -3  13   4       43.88       47.69      8.40 o 
  -2  13   4       17.91       13.75      7.91 o 
  -1  13   4       19.51       16.35      8.11 o 
   0  13   4       54.93       46.67      7.55 o 
   1  13   4       20.37       26.00      6.64 o 
   2  13   4       69.27       74.03      9.39 o 
   3  13   4        8.96       11.80      8.30 o 
   4  13   4       51.39       54.99     11.03 o 
   5  13   4        7.59        2.84      8.60 o 
  -5  14   4        0.93        2.80      9.35 o 
  -4  14   4      120.43      116.71     17.97 o 
  -3  14   4      192.48      179.35     13.43 o 
  -2  14   4        9.59        8.52      6.04 o 
  -1  14   4       70.76       70.60      8.47 o 
   0  14   4       20.01       12.09      6.27 o 
   1  14   4        3.08       -3.85      5.97 o 
   2  14   4       35.00       30.71      7.73 o 
   3  14   4        5.99        5.65      7.88 o 
   4  14   4        4.57        2.25      8.68 o 
  -4  15   4        6.87        7.33     15.09 o 
  -3  15   4      183.13      163.01     13.26 o 
  -2  15   4       11.02       10.33      6.59 o 
  -1  15   4       23.67       38.28      7.46 o 
   0  15   4       42.85       43.05      7.62 o 
   1  15   4        7.95       16.50      7.18 o 
   2  15   4        6.58        0.42      6.95 o 
   3  15   4       57.11       65.95     12.05 o 
   4  15   4       22.32       55.07     11.55 o 
  -4  16   4        5.66       22.20     10.14 o 
  -3  16   4       58.21       62.25     10.27 o 
  -2  16   4       18.00        3.42      6.53 o 
  -1  16   4       80.05       73.05      9.14 o 
   0  16   4        2.06        4.76      5.85 o 
   1  16   4      144.96      133.60     12.27 o 
   2  16   4       27.21       18.86      8.08 o 
   3  16   4        0.67        0.42      8.49 o 
   4  16   4        4.43        8.10      9.82 o 
  -3  17   4        1.45        6.50     10.45 o 
  -2  17   4       17.24       14.82      8.23 o 
  -1  17   4       28.25       40.79      8.82 o 
   0  17   4        6.84       11.12      6.88 o 
   1  17   4       31.34       27.03      8.69 o 
   2  17   4       16.72        7.83      7.46 o 
   3  17   4       23.67       10.99     16.27 o 
  -2  18   4       24.39       16.87      7.81 o 
  -1  18   4       10.50       15.63      7.44 o 
   0  18   4       20.61       17.01      9.60 o 
   1  18   4       70.95       70.00     10.70 o 
   2  18   4        2.49        9.68      9.41 o 
   0  19   4        9.92       10.03      8.07 o 
  -7   0   5        6.67      -13.27     13.10 o 
  -6   0   5       57.65       74.96     17.98 o 
  -5   0   5       37.92       35.12     10.12 o 
  -4   0   5        0.15        1.89      5.66 o 
  -3   0   5     1768.47     1678.71     28.40 o 
  -2   0   5      162.71      129.83     10.54 o 
  -1   0   5     2334.52     2279.52     40.13 o 
   0   0   5        2.80       -0.19      2.94 o 
   1   0   5     1483.76     1528.38     24.64 o 
   2   0   5     1517.62     1717.07     28.19 o 
   3   0   5      551.70      597.87     16.26 o 
   4   0   5      198.96      220.61     20.62 o 
   5   0   5      872.91      877.31     39.38 o 
   6   0   5        7.02       -6.62     22.90 o 
   7   0   5       35.94       65.80     19.68 o 
  -7   1   5       64.06       62.06     14.09 o 
  -6   1   5       87.46      104.32     13.51 o 
  -5   1   5       38.70       38.63      6.69 o 
  -4   1   5      289.17      307.74     10.89 o 
  -3   1   5      550.01      541.51     10.36 o 
  -2   1   5       42.26       33.72      4.25 o 
  -1   1   5     3495.49     3591.82     35.96 o 
   0   1   5       44.33       36.36      3.23 o 
   1   1   5       60.61       50.54      3.72 o 
   2   1   5     1656.50     1729.11     19.88 o 
   3   1   5       56.19       55.13      4.85 o 
   4   1   5       12.61       11.95      4.73 o 
   5   1   5      408.44      434.79     22.79 o 
   6   1   5        7.46       12.61      9.50 o 
   7   1   5       34.03       54.24     13.84 o 
  -7   2   5       78.31       65.22     13.25 o 
  -6   2   5       24.18       24.44     10.11 o 
  -5   2   5        8.72       12.28      7.72 o 
  -4   2   5      431.53      429.06     11.08 o 
  -3   2   5      110.77      116.55      5.94 o 
  -2   2   5        6.57        5.29      3.18 o 
  -1   2   5     3159.81     3208.59     33.14 o 
   0   2   5     5739.21     5705.05     48.96 o 
   1   2   5      907.86      875.98     12.02 o 
   2   2   5      505.03      536.01     11.49 o 
   3   2   5     1864.10     1897.52     22.62 o 
   4   2   5      181.35      181.21      9.65 o 
   5   2   5      179.85      184.98     11.74 o 
   6   2   5       20.93        6.17      9.71 o 
   7   2   5       13.03       12.55     11.13 o 
  -7   3   5       42.05       31.20     11.51 o 
  -6   3   5       37.97       30.34     10.27 o 
  -5   3   5       21.01       23.68      9.25 o 
  -4   3   5      126.03      131.12      8.04 o 
  -3   3   5       41.07       47.42      4.55 o 
  -2   3   5      419.09      442.17     15.07 o 
  -1   3   5      781.85      823.31     13.03 o 
   0   3   5      355.83      375.35      7.47 o 
   1   3   5       13.60       18.04      3.81 o 
   2   3   5       85.25      113.43      6.68 o 
   3   3   5      594.14      598.49     13.60 o 
   4   3   5      211.46      240.02     10.98 o 
   5   3   5        2.98        5.47      6.40 o 
   6   3   5      100.77      120.02     15.10 o 
   7   3   5       14.04       27.95     12.19 o 
  -7   4   5       17.45       25.05     11.42 o 
  -6   4   5       30.09       39.89     10.59 o 
  -5   4   5       29.16       36.80      7.07 o 
  -4   4   5      280.93      270.79     13.23 o 
  -3   4   5       20.79       15.49      3.98 o 
  -2   4   5     1490.78     1390.46     16.32 o 
  -1   4   5      261.54      240.91      6.69 o 
   0   4   5      589.80      555.94     10.07 o 
   1   4   5     1517.75     1594.68     18.33 o 
   2   4   5      703.44      765.69     14.37 o 
   3   4   5       97.52      110.59      8.42 o 
   4   4   5     1301.54     1270.24     21.71 o 
   5   4   5       38.43       34.46      7.55 o 
   6   4   5      182.72      177.19     17.06 o 
  -6   5   5      107.45       97.34     11.49 o 
  -5   5   5       51.84       45.80      7.46 o 
  -4   5   5      180.79      178.34      9.42 o 
  -3   5   5      157.93      144.41      6.98 o 
  -2   5   5      949.89      915.66     13.67 o 
  -1   5   5      176.72      186.40      7.81 o 
   0   5   5      614.51      616.37     14.75 o 
   1   5   5       12.21       14.13      3.03 o 
   2   5   5      106.67      109.94      6.92 o 
   3   5   5      103.65       97.73      7.51 o 
   4   5   5      205.52      205.10     11.91 o 
   5   5   5       58.14       74.13      8.97 o 
   6   5   5      154.34      149.98     16.38 o 
  -6   6   5       68.92       63.72     12.31 o 
  -5   6   5       76.11       55.83      8.15 o 
  -4   6   5       74.84       66.45      8.52 o 
  -3   6   5      356.59      358.67     10.29 o 
  -2   6   5     3848.45     3725.55     36.82 o 
  -1   6   5      352.22      328.33      8.77 o 
   0   6   5      391.96      387.23      9.17 o 
   1   6   5      189.46      209.41      7.81 o 
   2   6   5        0.56        3.93      4.38 o 
   3   6   5      672.34      713.27     16.82 o 
   4   6   5      464.23      495.24     24.54 o 
   5   6   5      104.86      121.69     10.69 o 
   6   6   5      114.36      125.29     13.27 o 
  -6   7   5       69.16       64.62     10.22 o 
  -5   7   5       30.41       37.62      7.70 o 
  -4   7   5       64.57       79.85      8.22 o 
  -3   7   5      569.25      554.84     12.07 o 
  -2   7   5      795.72      812.43     13.90 o 
  -1   7   5      376.92      362.40     11.13 o 
   0   7   5      212.40      216.92      9.65 o 
   1   7   5      216.69      223.92      7.92 o 
   2   7   5       26.88       17.70      5.18 o 
   3   7   5       75.57       71.64      7.19 o 
   4   7   5      221.28      250.85     19.18 o 
   5   7   5       29.89       40.24      8.09 o 
   6   7   5       38.88       55.72     10.70 o 
  -6   8   5       17.29       14.61      8.07 o 
  -5   8   5       25.33       31.33      7.51 o 
  -4   8   5       23.37       26.50      9.63 o 
  -3   8   5      186.67      193.07      8.79 o 
  -2   8   5      225.11      219.42      8.64 o 
  -1   8   5      510.31      506.23     10.88 o 
   0   8   5      605.06      572.70     13.62 o 
   1   8   5      203.43      198.14      7.97 o 
   2   8   5      128.03      133.69      8.39 o 
   3   8   5     1192.22     1125.66     26.03 o 
   4   8   5       39.45       44.66      7.97 o 
   5   8   5      151.45      150.96     11.78 o 
   6   8   5        9.16       15.28      9.06 o 
  -6   9   5       22.35       24.89      9.18 o 
  -5   9   5       20.39       15.13      9.84 o 
  -4   9   5        6.32        9.48      6.29 o 
  -3   9   5      120.81      114.66      7.50 o 
  -2   9   5      130.34      137.26      7.48 o 
  -1   9   5      111.35      111.28      6.54 o 
   0   9   5       67.87       66.52      5.63 o 
   1   9   5      392.16      402.88     14.33 o 
   2   9   5      263.85      242.05     10.88 o 
   3   9   5      420.64      404.43     19.28 o 
   4   9   5       27.83       24.28      7.02 o 
   5   9   5      100.03       98.47     10.53 o 
   6   9   5        2.00       -1.61      7.74 o 
  -6  10   5       32.90       19.92      9.00 o 
  -5  10   5        6.53       34.20     16.92 o 
  -4  10   5       28.95       27.50      7.02 o 
  -3  10   5      486.15      486.11     12.85 o 
  -2  10   5      113.82      121.93      8.76 o 
  -1  10   5      289.51      294.66     11.39 o 
   0  10   5       40.39       45.92      5.95 o 
   1  10   5       11.37       10.12      4.66 o 
   2  10   5      131.51      138.11      9.14 o 
   3  10   5      201.35      200.46     14.67 o 
   4  10   5       14.08        2.92      7.94 o 
   5  10   5      213.19      238.68     20.91 o 
   6  10   5       28.31       29.41      9.12 o 
  -5  11   5       28.77       23.17      8.58 o 
  -4  11   5       50.65       31.04      8.51 o 
  -3  11   5      126.04      132.91     11.95 o 
  -2  11   5      164.89      164.30      9.49 o 
  -1  11   5       33.24       38.71      6.43 o 
   0  11   5       39.15       35.05      6.57 o 
   1  11   5      213.47      210.91     10.11 o 
   2  11   5       58.07       50.79     10.40 o 
   3  11   5       14.31       13.38      6.27 o 
   4  11   5       59.58       41.64      9.09 o 
   5  11   5       72.46       43.67      9.95 o 
  -5  12   5       29.48       28.07      9.05 o 
  -4  12   5      101.40      102.57     11.04 o 
  -3  12   5       80.95       82.48      9.08 o 
  -2  12   5       82.06       88.04      7.92 o 
  -1  12   5      348.10      328.17     15.55 o 
   0  12   5      129.22      112.14      8.28 o 
   1  12   5        1.40        3.79      5.80 o 
   2  12   5      108.15       99.08      9.09 o 
   3  12   5        4.51        6.08      7.05 o 
   4  12   5       24.03       19.28     10.70 o 
   5  12   5       46.46       43.01     11.25 o 
  -5  13   5        2.57        8.59      9.44 o 
  -4  13   5       79.57       75.52     12.20 o 
  -3  13   5        1.16        7.81      9.68 o 
  -2  13   5       47.11       43.01      7.19 o 
  -1  13   5        3.66       -0.29      5.54 o 
   0  13   5       26.60       22.80      6.57 o 
   1  13   5       13.77       15.63      6.66 o 
   2  13   5      129.81      140.25     13.60 o 
   3  13   5        9.81       17.97      8.36 o 
   4  13   5       43.88       48.75     11.01 o 
   5  13   5       12.72       -4.14      8.97 o 
  -4  14   5       24.46       12.64     10.92 o 
  -3  14   5        1.14        6.16      7.93 o 
  -2  14   5       40.30       40.50      8.11 o 
  -1  14   5       15.76        3.00      5.81 o 
   0  14   5      218.14      227.34     12.58 o 
   1  14   5      233.84      262.33     19.03 o 
   2  14   5       61.46       60.89      9.19 o 
   3  14   5       22.06       20.03      8.96 o 
   4  14   5      173.80      178.46     16.84 o 
  -4  15   5       14.49       10.90      9.61 o 
  -3  15   5       39.10       43.80     10.69 o 
  -2  15   5       10.21       17.66      7.02 o 
  -1  15   5       38.67       46.10      7.92 o 
   0  15   5       38.88       21.04      6.84 o 
   1  15   5      115.07      139.01     16.28 o 
   2  15   5       56.11       57.49     13.95 o 
   3  15   5        0.91       -8.04      8.18 o 
   4  15   5       25.30       32.70     10.95 o 
  -3  16   5        5.90        2.74      8.92 o 
  -2  16   5       93.41      112.52     10.72 o 
  -1  16   5       31.55       34.21      7.92 o 
   0  16   5       11.19       21.46      7.78 o 
   1  16   5        2.17        4.11      7.18 o 
   2  16   5        0.98        3.32      7.28 o 
   3  16   5        0.43       -1.94      8.69 o 
  -3  17   5        3.70        1.50      9.17 o 
  -2  17   5        9.50       11.18      8.40 o 
  -1  17   5       18.23       20.94      8.10 o 
   0  17   5        2.48       -2.45      7.19 o 
   1  17   5       33.70       24.95     12.47 o 
   2  17   5        1.41       -7.84      7.08 o 
  -2  18   5       11.04        8.75     10.14 o 
  -1  18   5       38.13       28.73      8.43 o 
   0  18   5        5.53        8.99      7.87 o 
   1  18   5        0.14       14.63     17.11 o 
  -7   0   6       21.16       19.36     22.00 o 
  -6   0   6      273.89      248.40     27.58 o 
  -5   0   6       81.36       83.68     25.47 o 
  -4   0   6      129.12      118.18     15.07 o 
  -3   0   6       30.98       33.30      5.82 o 
  -2   0   6      160.63      192.50     13.09 o 
  -1   0   6        2.02       -4.07      4.98 o 
   0   0   6        0.36       -1.28      3.43 o 
   1   0   6       16.08       11.78      5.40 o 
   2   0   6      753.46      793.75     18.40 o 
   3   0   6      140.09      151.36     10.15 o 
   4   0   6       17.30        7.81      8.99 o 
   5   0   6      613.61      576.53     59.67 o 
   6   0   6       43.48       63.70     20.95 o 
  -7   1   6        9.77       -3.10      9.90 o 
  -6   1   6      315.59      318.20     21.58 o 
  -5   1   6       10.88        2.35     10.31 o 
  -4   1   6      885.56      911.27     28.36 o 
  -3   1   6      405.30      411.21      9.40 o 
  -2   1   6      246.30      290.41     15.92 o 
  -1   1   6     1868.53     2016.28     23.64 o 
   0   1   6      273.59      239.14      6.59 o 
   1   1   6      118.87      102.23      5.22 o 
   2   1   6     2073.95     2030.17     23.17 o 
   3   1   6      385.37      377.60     10.17 o 
   4   1   6        8.48        4.99      5.25 o 
   5   1   6      235.35      232.10     29.14 o 
   6   1   6       70.22       63.38     13.05 o 
  -6   2   6      131.95      140.59     15.36 o 
  -5   2   6      132.94      135.16     14.04 o 
  -4   2   6      481.37      490.78     13.66 o 
  -3   2   6      872.11      833.48     15.39 o 
  -2   2   6      741.08      763.04     16.78 o 
  -1   2   6     5930.87     6208.99     58.93 o 
   0   2   6      105.47      140.39      5.59 o 
   1   2   6       94.30       83.36      4.76 o 
   2   2   6      241.09      243.79      9.72 o 
   3   2   6      279.27      270.43     10.91 o 
   4   2   6      104.32       98.93      8.30 o 
   5   2   6       16.56       13.93      7.78 o 
   6   2   6       82.01       78.65     14.22 o 
  -6   3   6       24.26       40.22     18.62 o 
  -5   3   6      479.23      545.02     20.87 o 
  -4   3   6      272.52      276.36     11.60 o 
  -3   3   6      690.76      670.92     14.40 o 
  -2   3   6     2515.48     2650.65     30.70 o 
  -1   3   6     1350.17     1227.25     17.53 o 
   0   3   6     1153.26     1108.80     15.25 o 
   1   3   6      216.35      224.75      7.03 o 
   2   3   6      333.70      349.03     13.32 o 
   3   3   6      192.28      190.66      9.66 o 
   4   3   6       85.39       91.48     10.12 o 
   5   3   6       51.77       54.78     10.51 o 
   6   3   6       55.83       38.39     12.14 o 
  -6   4   6       18.61       15.20     10.66 o 
  -5   4   6      264.88      247.05     15.14 o 
  -4   4   6       15.04       11.95      6.48 o 
  -3   4   6      208.31      219.32      9.63 o 
  -2   4   6      199.05      201.46      8.53 o 
  -1   4   6      267.25      305.67     11.90 o 
   0   4   6     1681.93     1702.06     19.78 o 
   1   4   6      214.23      221.44      8.82 o 
   2   4   6       88.41       89.00      6.75 o 
   3   4   6       98.10       93.72      9.25 o 
   4   4   6       57.76       50.08      8.28 o 
   5   4   6        5.98        8.70      6.48 o 
   6   4   6       40.27       37.34     11.67 o 
  -6   5   6        0.67       -4.02     11.88 o 
  -5   5   6      467.46      463.32     17.72 o 
  -4   5   6      341.68      377.43     24.24 o 
  -3   5   6      674.08      704.87     14.87 o 
  -2   5   6       63.38       79.01      7.06 o 
  -1   5   6      371.99      390.49      8.75 o 
   0   5   6      556.07      609.33     10.83 o 
   1   5   6     2927.01     2855.56     29.55 o 
   2   5   6     1313.51     1302.90     20.64 o 
   3   5   6      277.65      291.86     15.99 o 
   4   5   6      273.69      247.01     12.24 o 
   5   5   6       46.65       52.43      9.89 o 
   6   5   6       20.96       15.68     10.53 o 
  -6   6   6       10.48       16.66     10.00 o 
  -5   6   6      216.38      184.41     13.65 o 
  -4   6   6      169.80      153.27     11.10 o 
  -3   6   6       16.63       17.01      5.29 o 
  -2   6   6      328.95      335.36      9.62 o 
  -1   6   6       20.58       38.58      5.40 o 
   0   6   6     1193.62     1185.26     16.45 o 
   1   6   6      264.57      260.98      8.02 o 
   2   6   6      265.20      271.63     14.67 o 
   3   6   6       58.99       69.43      7.39 o 
   4   6   6      129.84      122.58     10.46 o 
   5   6   6       56.46       71.15      9.23 o 
   6   6   6       36.28       24.09     11.25 o 
  -6   7   6       14.91       10.29     10.02 o 
  -5   7   6      255.46      248.86     16.32 o 
  -4   7   6       66.93       65.27      8.18 o 
  -3   7   6      101.12      107.55      7.87 o 
  -2   7   6      185.31      207.62      8.34 o 
  -1   7   6      367.80      370.59      9.73 o 
   0   7   6     1291.82     1281.36     17.91 o 
   1   7   6      277.29      269.25     11.87 o 
   2   7   6      209.54      209.56     10.15 o 
   3   7   6      100.75      104.63      8.46 o 
   4   7   6       84.14       84.67      9.26 o 
   5   7   6        6.96       11.69      7.26 o 
   6   7   6        1.35        4.49      9.93 o 
  -6   8   6       54.72       72.11     12.61 o 
  -5   8   6      103.51      106.07     13.41 o 
  -4   8   6      250.06      220.03     12.55 o 
  -3   8   6       38.82       35.04      6.25 o 
  -2   8   6       85.19      100.49      7.32 o 
  -1   8   6      185.05      199.26     11.03 o 
   0   8   6      680.86      709.04     14.16 o 
   1   8   6       14.95       15.76      4.60 o 
   2   8   6       10.00        6.72      5.42 o 
   3   8   6      141.51      140.27      9.52 o 
   4   8   6      119.89       99.52     13.62 o 
   5   8   6       30.53       13.50      8.68 o 
   6   8   6        8.37        9.47      8.90 o 
  -6   9   6      100.52       90.65     14.20 o 
  -5   9   6        4.64        2.71      6.66 o 
  -4   9   6      587.50      530.39     18.79 o 
  -3   9   6      190.52      164.88      9.72 o 
  -2   9   6       88.01       75.14      6.41 o 
  -1   9   6      199.83      200.54      9.41 o 
   0   9   6      414.69      453.60     11.53 o 
   1   9   6      495.28      487.90     14.00 o 
   2   9   6      146.05      161.85     14.99 o 
   3   9   6       38.52       26.39      8.41 o 
   4   9   6       48.18       41.71      8.13 o 
   5   9   6       19.18       18.70      7.99 o 
   6   9   6       43.32       41.69      9.69 o 
  -5  10   6      122.27      111.30     14.72 o 
  -4  10   6       81.69      101.60     10.82 o 
  -3  10   6      358.62      379.91     16.90 o 
  -2  10   6      202.70      223.09      9.64 o 
  -1  10   6        9.90       10.68      6.12 o 
   0  10   6      476.16      444.84     15.33 o 
   1  10   6       43.29       45.08      6.68 o 
   2  10   6       42.84       55.17      7.24 o 
   3  10   6       15.25       17.06      5.87 o 
   4  10   6        7.55        8.21      6.83 o 
   5  10   6       38.51       38.24      8.61 o 
  -5  11   6       20.57       17.55      8.59 o 
  -4  11   6       17.09       22.31      9.46 o 
  -3  11   6       82.90       71.34      9.39 o 
  -2  11   6        5.53        9.79      5.33 o 
  -1  11   6        6.35       -0.04      5.13 o 
   0  11   6       66.35       58.82      7.57 o 
   1  11   6      726.16      705.34     17.98 o 
   2  11   6      180.48      193.65     11.70 o 
   3  11   6       53.56       56.60      8.01 o 
   4  11   6       46.37       50.39      9.48 o 
   5  11   6       20.09       20.02      9.26 o 
  -5  12   6       26.78       37.11      9.72 o 
  -4  12   6       32.54       34.47      9.05 o 
  -3  12   6       98.43       82.32      9.94 o 
  -2  12   6       68.79       80.57      7.64 o 
  -1  12   6      185.35      179.72      9.90 o 
   0  12   6       16.09       19.85      5.73 o 
   1  12   6      175.08      184.52     11.31 o 
   2  12   6      146.31      127.20     11.28 o 
   3  12   6       63.43       68.18      9.91 o 
   4  12   6        8.31        7.31      7.98 o 
   5  12   6       18.63       20.84      9.43 o 
  -4  13   6        6.51        3.37      8.08 o 
  -3  13   6       77.22       74.87     11.45 o 
  -2  13   6      107.55      105.70     10.95 o 
  -1  13   6       78.67       81.21      8.54 o 
   0  13   6      124.06      138.33     15.28 o 
   1  13   6       56.04       49.60      8.51 o 
   2  13   6       13.10        7.82      6.81 o 
   3  13   6       36.94       34.77      9.63 o 
   4  13   6       14.31       18.22      9.58 o 
  -4  14   6       24.25       36.68     11.02 o 
  -3  14   6       16.73       10.14      8.88 o 
  -2  14   6        6.23       13.55      7.59 o 
  -1  14   6       30.68       27.02      9.66 o 
   0  14   6        6.87       15.52      6.88 o 
   1  14   6       10.84       19.20      7.17 o 
   2  14   6        6.74       -1.97      6.39 o 
   3  14   6       19.42       24.27      9.56 o 
   4  14   6        2.07        4.53      9.26 o 
  -4  15   6        5.97       10.90      9.91 o 
  -3  15   6        7.86       14.52      9.21 o 
  -2  15   6        3.11        1.36      7.16 o 
  -1  15   6       32.68       24.84      7.29 o 
   0  15   6       56.46       61.74      9.55 o 
   1  15   6        4.09        8.84      7.02 o 
   2  15   6       64.99       41.30      9.19 o 
   3  15   6       10.35       15.63      8.69 o 
  -3  16   6        0.71      -12.03      8.02 o 
  -2  16   6      140.52      140.81     13.26 o 
  -1  16   6        9.59       10.50      7.88 o 
   0  16   6       10.41        2.84      6.95 o 
   1  16   6       89.35       91.36     11.67 o 
   2  16   6       22.72       27.59      8.57 o 
   3  16   6        6.70        3.48      9.23 o 
  -2  17   6        0.08       -6.97      8.82 o 
  -1  17   6       50.71       47.67     11.45 o 
   0  17   6        7.02        2.84      7.29 o 
   1  17   6        3.50       -6.44      7.00 o 
   2  17   6       46.87       26.76     11.93 o 
  -1  18   6        6.68       -2.12      9.11 o 
   0  18   6       51.62       39.01      9.53 o 
  -6   0   7      209.40      215.18     30.29 o 
  -5   0   7       59.42       33.40     22.75 o 
  -4   0   7      474.03      483.30     23.16 o 
  -3   0   7     1261.52     1215.80     49.17 o 
  -2   0   7     2117.17     2078.47     42.56 o 
  -1   0   7       58.17       63.46      9.09 o 
   0   0   7      804.44      833.05     22.23 o 
   1   0   7      256.68      230.49     11.09 o 
   2   0   7      259.47      261.80     12.56 o 
   3   0   7       32.59       27.66      9.36 o 
   4   0   7        7.03       -0.43      8.59 o 
   5   0   7        1.45      -11.83     23.96 o 
   6   0   7       12.83       15.87     15.66 o 
  -6   1   7       32.25       29.47     11.61 o 
  -5   1   7       34.74       17.81     10.74 o 
  -4   1   7     1195.70     1151.53     25.81 o 
  -3   1   7      752.82      794.06     19.93 o 
  -2   1   7      232.13      224.13     10.60 o 
  -1   1   7      752.51      708.61     12.54 o 
   0   1   7      103.19      103.92      5.27 o 
   1   1   7     1197.56     1242.94     16.85 o 
   2   1   7      464.81      454.05     15.87 o 
   3   1   7      236.90      225.68     10.33 o 
   4   1   7      162.38      170.11     13.43 o 
   5   1   7       27.83       38.20      9.06 o 
   6   1   7       36.69       44.08     12.47 o 
  -6   2   7       57.65       74.09     19.65 o 
  -5   2   7      222.26      283.47     21.79 o 
  -4   2   7      136.42      121.28      9.84 o 
  -3   2   7      108.93      125.98     13.61 o 
  -2   2   7     1264.32     1199.02     18.31 o 
  -1   2   7      451.58      422.01     10.34 o 
   0   2   7       52.49       68.56      6.11 o 
   1   2   7      146.00      148.21      6.58 o 
   2   2   7      386.83      370.45     15.77 o 
   3   2   7      630.71      637.48     16.11 o 
   4   2   7      283.70      294.82     15.33 o 
   5   2   7       33.15       20.63      8.66 o 
   6   2   7       23.82       25.75     11.73 o 
  -6   3   7        4.96       10.08     14.75 o 
  -5   3   7      304.70      310.24     17.25 o 
  -4   3   7     1059.02     1131.96     29.29 o 
  -3   3   7     1184.86     1131.19     19.13 o 
  -2   3   7      160.46      158.85      7.84 o 
  -1   3   7        3.70        0.62      3.54 o 
   0   3   7      134.56      126.78      6.39 o 
   1   3   7      172.78      172.27      6.97 o 
   2   3   7      481.07      528.34     18.26 o 
   3   3   7      768.26      729.30     16.93 o 
   4   3   7      302.89      323.31     16.56 o 
   5   3   7       46.36       32.61      9.36 o 
   6   3   7       63.06       77.26     14.21 o 
  -6   4   7       20.12       -0.34      9.56 o 
  -5   4   7      518.38      538.90     23.93 o 
  -4   4   7       94.67      100.26     10.62 o 
  -3   4   7      433.13      457.89     14.67 o 
  -2   4   7      154.74      141.29     10.89 o 
  -1   4   7      231.37      242.73      9.31 o 
   0   4   7       76.21       81.68      5.25 o 
   1   4   7      428.97      402.57     11.49 o 
   2   4   7      800.97      801.17     19.82 o 
   3   4   7      303.55      315.72     12.70 o 
   4   4   7      491.54      465.53     17.29 o 
   5   4   7      146.21      168.23     14.06 o 
   6   4   7       28.39       22.32     15.62 o 
  -6   5   7       22.91       10.03     10.03 o 
  -5   5   7       53.51       59.77      9.98 o 
  -4   5   7      104.98      111.80     11.15 o 
  -3   5   7       43.36       41.11      6.12 o 
  -2   5   7      108.75      102.97      8.43 o 
  -1   5   7        7.29        9.67      4.39 o 
   0   5   7      404.18      475.73     10.58 o 
   1   5   7      244.28      240.15      8.04 o 
   2   5   7      421.19      395.77     13.38 o 
   3   5   7       16.79       21.13      9.07 o 
   4   5   7      162.12      162.55     10.25 o 
   5   5   7       79.58       94.31     11.43 o 
   6   5   7       48.04       74.50     14.79 o 
  -6   6   7        2.02        1.28      9.45 o 
  -5   6   7       49.24       43.74      9.25 o 
  -4   6   7      813.82      808.62     19.52 o 
  -3   6   7     1668.20     1746.50     27.12 o 
  -2   6   7       12.72        8.03      5.11 o 
  -1   6   7       13.72       15.92      3.97 o 
   0   6   7       51.19       61.32      5.30 o 
   1   6   7      761.83      740.18     13.91 o 
   2   6   7       63.58       81.18      7.51 o 
   3   6   7      116.46      112.74      8.79 o 
   4   6   7       44.47       43.80      8.19 o 
   5   6   7       44.42       33.00     10.61 o 
   6   6   7       39.19       16.40     11.41 o 
  -6   7   7       11.97       10.30     10.61 o 
  -5   7   7      354.59      345.22     18.45 o 
  -4   7   7      187.53      173.03     11.32 o 
  -3   7   7      455.58      466.70     14.50 o 
  -2   7   7     1474.23     1491.42     21.81 o 
  -1   7   7      162.22      144.78      8.60 o 
   0   7   7       41.95       43.82      6.19 o 
   1   7   7      405.67      374.07     12.45 o 
   2   7   7      137.66      135.26      9.00 o 
   3   7   7       92.36       78.77      8.15 o 
   4   7   7      203.07      216.89     18.05 o 
   5   7   7       30.52       38.46      8.59 o 
   6   7   7       13.96        5.06     10.57 o 
  -6   8   7       62.53       58.22     12.65 o 
  -5   8   7       12.95        7.05      7.77 o 
  -4   8   7      452.90      417.54     16.73 o 
  -3   8   7       14.36       16.61      5.69 o 
  -2   8   7        1.26        0.90      5.30 o 
  -1   8   7      354.89      360.21     12.60 o 
   0   8   7      474.24      491.55     12.17 o 
   1   8   7      124.07      121.16      9.90 o 
   2   8   7      191.28      190.62     10.38 o 
   3   8   7      184.16      195.00     10.80 o 
   4   8   7      132.63      123.65     10.77 o 
   5   8   7        8.30        8.23      7.20 o 
  -5   9   7        5.15        9.09      8.07 o 
  -4   9   7       12.67       11.01      6.70 o 
  -3   9   7       10.01       11.27      5.34 o 
  -2   9   7        8.55       -0.21      5.31 o 
  -1   9   7      181.77      189.03      9.90 o 
   0   9   7      386.50      401.71     13.91 o 
   1   9   7      221.17      231.01     10.92 o 
   2   9   7      192.76      178.25     10.37 o 
   3   9   7      180.90      166.62     10.32 o 
   4   9   7       98.80      110.39     10.52 o 
   5   9   7       20.98        5.86      7.27 o 
  -5  10   7      167.26      132.83     13.72 o 
  -4  10   7      133.17      133.09     14.64 o 
  -3  10   7       26.67       11.90      7.07 o 
  -2  10   7      301.21      334.13     17.12 o 
  -1  10   7       37.76       34.97      6.55 o 
   0  10   7      165.80      181.75      9.58 o 
   1  10   7       95.34      102.14      8.96 o 
   2  10   7      242.16      234.64     11.67 o 
   3  10   7       89.05       74.29     15.02 o 
   4  10   7        3.68       13.07      7.23 o 
   5  10   7       27.36       25.79      8.64 o 
  -5  11   7       17.14       17.19     10.66 o 
  -4  11   7       42.14       26.31      8.42 o 
  -3  11   7      196.98      174.01     12.95 o 
  -2  11   7       93.67       95.00      9.04 o 
  -1  11   7      296.87      297.27     13.58 o 
   0  11   7       67.33       59.83      7.72 o 
   1  11   7        9.84        6.73      6.02 o 
   2  11   7       17.49       18.03      6.36 o 
   3  11   7       23.92       20.69      7.06 o 
   4  11   7        6.60        4.06      8.36 o 
   5  11   7       68.98       80.82     14.15 o 
  -4  12   7       10.60        9.80      8.12 o 
  -3  12   7      157.18      164.21     17.79 o 
  -2  12   7      304.40      320.61     16.28 o 
  -1  12   7       19.35       29.55      6.86 o 
   0  12   7       84.99       93.53      9.67 o 
   1  12   7        3.73        2.15      5.55 o 
   2  12   7       95.20      105.90      9.55 o 
   3  12   7       17.41       15.29      7.60 o 
   4  12   7       42.42       31.65      9.15 o 
  -4  13   7        4.29        4.28      7.85 o 
  -3  13   7       37.19       39.04      9.23 o 
  -2  13   7       97.43      103.00     10.26 o 
  -1  13   7      291.16      286.62     17.99 o 
   0  13   7       63.55       70.39      8.30 o 
   1  13   7       68.21       53.71      8.61 o 
   2  13   7      100.96      105.51     11.13 o 
   3  13   7       38.63       35.11      9.89 o 
   4  13   7       21.13       16.42      9.49 o 
  -4  14   7        0.31        0.29      9.02 o 
  -3  14   7        8.41       11.69      8.96 o 
  -2  14   7       44.10       34.15      8.75 o 
  -1  14   7       62.95       55.58     12.40 o 
   0  14   7       62.10       27.16      9.20 o 
   1  14   7       88.72       78.32      9.96 o 
   2  14   7       38.35       46.89      8.99 o 
   3  14   7       62.56       71.60     12.28 o 
  -3  15   7        1.56        1.75      8.55 o 
  -2  15   7       51.74       54.21      9.87 o 
  -1  15   7       38.42       46.91     10.97 o 
   0  15   7       61.71       49.71      9.03 o 
   1  15   7       84.65       79.91     10.39 o 
   2  15   7       11.88       11.34      7.87 o 
   3  15   7       13.98       16.01      9.57 o 
  -2  16   7       13.53       10.61      8.01 o 
  -1  16   7        1.13        2.99      8.59 o 
   0  16   7       13.67        4.70      8.91 o 
   1  16   7       19.21       23.13      8.57 o 
   2  16   7        8.06        7.75      7.91 o 
  -1  17   7        0.14       -5.68      8.66 o 
   0  17   7       62.13       68.17     12.74 o 
   1  17   7        5.02        0.97      7.62 o 
  -6   0   8        0.74       -8.44     13.08 o 
  -5   0   8       11.26       11.64     16.88 o 
  -4   0   8        2.79        4.21     16.06 o 
  -3   0   8       60.49       73.31     11.73 o 
  -2   0   8       23.59       33.00     14.38 o 
  -1   0   8        0.36       -3.23      6.59 o 
   0   0   8      212.07      200.62     11.21 o 
   1   0   8     1362.75     1370.12     30.15 o 
   2   0   8      445.37      456.04     16.45 o 
   3   0   8      374.71      358.30     21.52 o 
   4   0   8     1559.53     1536.39     64.08 o 
   5   0   8       20.08        6.94     13.87 o 
   6   0   8       43.47       39.76     18.39 o 
  -6   1   8       42.85       46.72     12.56 o 
  -5   1   8       58.08       58.68     11.65 o 
  -4   1   8       49.32       49.89      7.83 o 
  -3   1   8      471.39      469.02     16.54 o 
  -2   1   8      216.37      225.39     16.31 o 
  -1   1   8       87.38       98.51      9.61 o 
   0   1   8      301.89      286.91      8.54 o 
   1   1   8      895.06      848.60     14.32 o 
   2   1   8      485.11      483.32     13.20 o 
   3   1   8      400.21      409.36     16.58 o 
   4   1   8      119.11      119.24     10.19 o 
   5   1   8       50.88       75.63     18.71 o 
   6   1   8       28.24       21.70     12.48 o 
  -6   2   8      102.93      134.86     18.74 o 
  -5   2   8        5.13       -4.54      8.08 o 
  -4   2   8      719.48      770.63     19.48 o 
  -3   2   8      512.11      502.87     18.37 o 
  -2   2   8      121.97      117.28      9.03 o 
  -1   2   8      221.29      212.68      8.58 o 
   0   2   8      343.04      354.18      9.49 o 
   1   2   8      201.93      206.06      8.17 o 
   2   2   8      335.83      353.28     12.64 o 
   3   2   8       65.82       60.48      7.32 o 
   4   2   8      129.73      134.03     10.75 o 
   5   2   8       37.26       39.72     10.00 o 
   6   2   8       38.44       46.46     13.40 o 
  -6   3   8       18.76        9.77      9.98 o 
  -5   3   8      179.79      209.59     15.06 o 
  -4   3   8      101.38      102.92     11.59 o 
  -3   3   8     1023.19     1000.52     27.87 o 
  -2   3   8     1176.72     1155.73     22.29 o 
  -1   3   8     1109.34     1092.63     19.41 o 
   0   3   8        0.80       -4.03      4.45 o 
   1   3   8       43.58       43.92      5.02 o 
   2   3   8       92.91      105.29      8.01 o 
   3   3   8       33.22       34.49      6.62 o 
   4   3   8       74.99       77.52     12.86 o 
   5   3   8       42.95       31.12     11.17 o 
   6   3   8       29.12       21.77     13.63 o 
  -6   4   8        3.75       -0.77     11.88 o 
  -5   4   8       75.53       66.17     10.43 o 
  -4   4   8       64.66       82.63     10.11 o 
  -3   4   8      746.92      752.97     18.77 o 
  -2   4   8       62.62       60.17      6.25 o 
  -1   4   8      639.52      647.98     13.85 o 
   0   4   8      412.15      395.72     10.17 o 
   1   4   8      240.75      267.09     11.07 o 
   2   4   8       32.11       34.40      6.31 o 
   3   4   8      228.09      211.08     12.51 o 
   4   4   8       17.32        7.81      9.30 o 
   5   4   8      220.43      231.11     16.47 o 
   6   4   8        7.07       10.44     11.28 o 
  -6   5   8       53.53       43.72     12.43 o 
  -5   5   8       22.22       27.24      8.73 o 
  -4   5   8       78.36       86.51     11.69 o 
  -3   5   8       45.55       37.09      7.04 o 
  -2   5   8       39.61       46.23      7.20 o 
  -1   5   8      155.27      157.45      8.63 o 
   0   5   8      992.80      898.73     15.36 o 
   1   5   8      578.91      569.22     14.04 o 
   2   5   8        3.67        6.77      5.44 o 
   3   5   8      119.82      106.35      8.74 o 
   4   5   8        9.52        9.95      6.29 o 
   5   5   8       41.32       43.35     10.15 o 
   6   5   8       19.89       32.23     12.29 o 
  -6   6   8        4.48       11.09     11.03 o 
  -5   6   8       45.66       29.22      9.13 o 
  -4   6   8      169.37      175.73     13.34 o 
  -3   6   8       81.06       76.94      8.44 o 
  -2   6   8       65.20       60.89      6.73 o 
  -1   6   8        7.83        6.72      4.83 o 
   0   6   8      380.79      376.78     10.62 o 
   1   6   8      330.51      320.17     12.04 o 
   2   6   8       33.57       47.03      7.06 o 
   3   6   8      246.16      224.07     12.58 o 
   4   6   8       41.95       68.17      9.17 o 
   5   6   8      207.33      230.84     16.69 o 
  -5   7   8       14.66       12.58      8.85 o 
  -4   7   8      100.52      110.05     15.96 o 
  -3   7   8      126.52      116.57      8.54 o 
  -2   7   8     1176.04     1117.48     20.34 o 
  -1   7   8      213.84      217.57     10.28 o 
   0   7   8      310.40      300.30     10.34 o 
   1   7   8       16.30       12.81      5.66 o 
   2   7   8      165.40      171.14     10.15 o 
   3   7   8      301.35      323.02     14.71 o 
   4   7   8       25.52       22.72      7.75 o 
   5   7   8       55.70       46.61     10.01 o 
  -5   8   8       52.77       51.44     12.59 o 
  -4   8   8        7.71        4.19      7.19 o 
  -3   8   8       37.19       42.29      6.58 o 
  -2   8   8      142.29      139.46      9.03 o 
  -1   8   8      204.36      201.95     15.15 o 
   0   8   8      180.66      174.68      8.43 o 
   1   8   8      197.12      188.12     10.28 o 
   2   8   8      130.12      124.24      9.05 o 
   3   8   8       68.08       68.72      8.03 o 
   4   8   8        3.55        7.26      7.21 o 
   5   8   8       13.43        8.41      8.68 o 
  -5   9   8        3.04       -5.16      7.85 o 
  -4   9   8        3.69        0.40      7.31 o 
  -3   9   8       17.61       17.89      5.95 o 
  -2   9   8      120.09      131.74      8.30 o 
  -1   9   8      730.60      724.48     20.00 o 
   0   9   8      427.05      421.22     17.05 o 
   1   9   8       36.05       26.92      6.15 o 
   2   9   8       49.61       60.61      7.42 o 
   3   9   8       13.58       12.36      6.01 o 
   4   9   8        9.52        7.53      6.85 o 
   5   9   8        8.72       -0.87      8.18 o 
  -5  10   8      158.35      150.34     16.21 o 
  -4  10   8       30.02       38.50     11.31 o 
  -3  10   8       68.50       73.47      9.58 o 
  -2  10   8       58.91       60.99      7.96 o 
  -1  10   8      199.35      183.46     11.14 o 
   0  10   8      435.91      397.63     18.10 o 
   1  10   8       96.01       91.47      8.79 o 
   2  10   8       92.29       90.85     13.95 o 
   3  10   8        7.62        4.61      5.84 o 
   4  10   8      110.79       93.72     10.61 o 
   5  10   8       55.40       71.12     11.93 o 
  -4  11   8        5.82       17.13      8.76 o 
  -3  11   8      331.85      323.32     17.19 o 
  -2  11   8      351.70      350.10     15.54 o 
  -1  11   8      331.24      331.22     14.69 o 
   0  11   8      140.70      131.07     11.47 o 
   1  11   8      187.66      188.51     13.66 o 
   2  11   8        4.43        4.80      6.02 o 
   3  11   8       47.80       38.12     11.79 o 
   4  11   8       49.73       46.91      9.81 o 
  -4  12   8        1.57        2.65      9.37 o 
  -3  12   8       11.99       18.28     15.87 o 
  -2  12   8       14.76        8.07      8.36 o 
  -1  12   8       93.70       85.07     10.03 o 
   0  12   8       22.01       28.04      7.83 o 
   1  12   8      104.19       91.14      9.25 o 
   2  12   8       19.83       21.24      7.18 o 
   3  12   8       21.61       16.60      9.52 o 
   4  12   8       23.12        8.21      8.05 o 
  -4  13   8        1.90        0.50      9.77 o 
  -3  13   8       42.49       37.17      9.50 o 
  -2  13   8       93.99      101.88     10.80 o 
  -1  13   8      160.95      157.95     18.09 o 
   0  13   8       17.87       17.28      7.06 o 
   1  13   8       30.74       30.78      7.50 o 
   2  13   8       27.61       31.60      8.41 o 
   3  13   8       37.96       40.85     10.21 o 
  -3  14   8        0.00       16.83      9.06 o 
  -2  14   8      103.44       92.46     11.04 o 
  -1  14   8      144.27      152.70     18.05 o 
   0  14   8        9.79       14.21     10.06 o 
   1  14   8        6.01       10.76      7.03 o 
   2  14   8       37.37       50.63      9.22 o 
   3  14   8       42.14       30.80     10.06 o 
  -2  15   8      275.49      283.25     19.74 o 
  -1  15   8       41.96       37.97     10.32 o 
   0  15   8       76.37       83.44     12.87 o 
   1  15   8        5.38        4.11      8.62 o 
   2  15   8       44.50       51.74     10.02 o 
  -2  16   8       30.01       31.64     10.97 o 
  -1  16   8       39.23       29.51     10.54 o 
   0  16   8       39.49       38.87     11.10 o 
   1  16   8       11.29       20.40     10.04 o 
  -6   0   9        2.41      -12.27     18.08 o 
  -5   0   9       74.51      105.83     19.70 o 
  -4   0   9     1000.12     1012.73     33.00 o 
  -3   0   9      460.71      521.98     26.57 o 
  -2   0   9      141.13      137.15     14.48 o 
  -1   0   9      248.95      278.09     18.11 o 
   0   0   9      814.84      833.05     26.69 o 
   1   0   9      446.59      464.56     38.75 o 
   2   0   9       77.86       76.48     16.00 o 
   3   0   9        2.99       10.91      8.58 o 
   4   0   9        0.49       -4.55      8.56 o 
   5   0   9        2.21        7.60     14.23 o 
  -6   1   9       41.60       56.58     23.27 o 
  -5   1   9       79.19       91.93     16.88 o 
  -4   1   9      102.78       98.85     10.13 o 
  -3   1   9      258.73      244.23     13.06 o 
  -2   1   9      100.02       96.53      9.01 o 
  -1   1   9       71.34       59.41      7.66 o 
   0   1   9      463.68      424.29     12.46 o 
   1   1   9     1425.32     1454.56     20.56 o 
   2   1   9        3.61        3.39      5.51 o 
   3   1   9        0.69       -2.21      5.72 o 
   4   1   9        9.33        9.41      6.62 o 
   5   1   9       18.16       12.40     10.79 o 
  -6   2   9       56.55       56.88     12.78 o 
  -5   2   9       39.61       53.30     11.62 o 
  -4   2   9      247.60      274.47     14.40 o 
  -3   2   9       55.57       62.30      9.04 o 
  -2   2   9       75.76       71.31      8.43 o 
  -1   2   9        3.86        2.45      5.66 o 
   0   2   9       64.46       90.16      7.21 o 
   1   2   9      227.16      226.43      9.11 o 
   2   2   9      229.39      241.07     16.77 o 
   3   2   9       10.34       13.58      6.63 o 
   4   2   9        0.01       -0.12      6.06 o 
   5   2   9      164.09      138.58     13.82 o 
  -6   3   9       50.81       42.72     12.12 o 
  -5   3   9       14.12        2.92      8.54 o 
  -4   3   9      145.90      140.65     10.90 o 
  -3   3   9       12.49       22.55      6.91 o 
  -2   3   9      141.75      122.12     11.46 o 
  -1   3   9       31.50       28.12      6.80 o 
   0   3   9      128.14      126.91      8.04 o 
   1   3   9      338.28      351.79     12.73 o 
   2   3   9     2319.24     2213.33     30.96 o 
   3   3   9      213.52      228.61     12.88 o 
   4   3   9        0.47       -2.89      6.72 o 
   5   3   9       62.13       91.32     12.29 o 
  -5   4   9      111.66      132.74     13.18 o 
  -4   4   9       78.96       68.84     10.00 o 
  -3   4   9       60.84       67.69      9.33 o 
  -2   4   9      130.51      128.04     10.00 o 
  -1   4   9      213.74      218.57     16.67 o 
   0   4   9      120.52      122.14      9.55 o 
   1   4   9     1204.52     1176.61     20.39 o 
   2   4   9      177.24      184.29     10.38 o 
   3   4   9      497.65      479.39     16.25 o 
   4   4   9       70.29       69.33      9.01 o 
   5   4   9        1.23       -1.65      8.22 o 
  -5   5   9       19.21       29.77      9.25 o 
  -4   5   9       54.50       80.05     10.45 o 
  -3   5   9       56.81       62.53     10.78 o 
  -2   5   9      107.67      119.22     10.09 o 
  -1   5   9      326.69      329.18     19.69 o 
   0   5   9     1408.42     1407.97     22.50 o 
   1   5   9      202.00      195.59     10.06 o 
   2   5   9       33.15       27.85      6.23 o 
   3   5   9       27.18       32.43      6.79 o 
   4   5   9       14.35       23.48      8.60 o 
   5   5   9       11.10       18.58      9.02 o 
  -5   6   9      425.27      462.30     22.28 o 
  -4   6   9       20.03       21.81      8.31 o 
  -3   6   9       73.55       79.95      9.03 o 
  -2   6   9      115.25      118.62      9.80 o 
  -1   6   9      171.94      172.37      9.64 o 
   0   6   9      900.95      925.07     18.14 o 
   1   6   9      158.07      155.75     11.47 o 
   2   6   9       38.09       38.40      6.83 o 
   3   6   9      106.93       99.77      8.98 o 
   4   6   9       67.34       53.89     10.02 o 
   5   6   9        8.14        3.87      8.63 o 
  -5   7   9      136.64      130.92     17.65 o 
  -4   7   9        4.74        7.12      7.91 o 
  -3   7   9      297.08      310.57     14.89 o 
  -2   7   9      132.24      150.04     13.78 o 
  -1   7   9        5.49        8.36      5.11 o 
   0   7   9      488.18      475.24     17.15 o 
   1   7   9       77.34       80.27      7.70 o 
   2   7   9       85.13       85.06      8.04 o 
   3   7   9      622.61      618.50     21.83 o 
   4   7   9        0.20        8.33     11.26 o 
   5   7   9       81.40       86.93     19.75 o 
  -5   8   9      185.65      197.88     15.70 o 
  -4   8   9       21.28       12.02      8.36 o 
  -3   8   9        2.95        3.60      6.35 o 
  -2   8   9       89.77       74.51      8.66 o 
  -1   8   9       68.93       62.75      7.53 o 
   0   8   9      221.26      225.73     17.95 o 
   1   8   9      254.70      256.25     16.84 o 
   2   8   9       63.77       52.12      7.36 o 
   3   8   9       66.66       65.49      8.64 o 
   4   8   9       12.16        8.08      7.53 o 
   5   8   9        1.48       -0.82      8.01 o 
  -5   9   9        9.49        7.92      9.97 o 
  -4   9   9        9.57       -1.25      7.43 o 
  -3   9   9       12.18        7.33      6.62 o 
  -2   9   9        8.58       13.38      6.52 o 
  -1   9   9       39.24       41.72      6.66 o 
   0   9   9      110.34       99.97      9.18 o 
   1   9   9      279.83      308.19     14.97 o 
   2   9   9      106.47       99.52      9.03 o 
   3   9   9      202.47      205.70     12.06 o 
   4   9   9        2.34       -2.51      6.95 o 
  -4  10   9       84.47       85.73     13.38 o 
  -3  10   9       71.76       57.55     13.14 o 
  -2  10   9        1.11       -7.82      5.22 o 
  -1  10   9      131.46      109.18     10.64 o 
   0  10   9      269.80      251.10     15.74 o 
   1  10   9      115.33      107.04     13.26 o 
   2  10   9        6.77        3.66      6.11 o 
   3  10   9       13.83        5.30      6.54 o 
   4  10   9      195.42      187.57     14.87 o 
  -4  11   9       12.84        6.90     10.16 o 
  -3  11   9        0.30       17.11      9.54 o 
  -2  11   9      203.94      190.78     12.34 o 
  -1  11   9      192.95      187.76     13.30 o 
   0  11   9       47.37       60.34      9.18 o 
   1  11   9      176.24      186.00     13.91 o 
   2  11   9        2.61       -3.34      6.09 o 
   3  11   9       32.87       25.15      7.64 o 
   4  11   9       53.71       62.72     10.45 o 
  -4  12   9      156.63      194.72     27.32 o 
  -3  12   9       13.35       15.57      9.73 o 
  -2  12   9       39.59       52.98      9.84 o 
  -1  12   9      108.09      114.97     11.72 o 
   0  12   9       87.18       63.90      9.92 o 
   1  12   9       28.13        9.94      7.73 o 
   2  12   9       14.51        3.82      6.94 o 
   3  12   9        0.42       -4.48      7.06 o 
  -3  13   9        5.72        9.56     10.26 o 
  -2  13   9       55.40       75.54     10.71 o 
  -1  13   9      126.49      131.77     12.51 o 
   0  13   9       84.48       77.01     11.14 o 
   1  13   9       32.13       33.20      8.98 o 
   2  13   9      125.76      143.09     11.75 o 
   3  13   9        5.52       15.71     15.69 o 
  -2  14   9       14.96       12.45      8.81 o 
  -1  14   9      260.40      281.46     27.01 o 
   0  14   9       50.80       51.39     10.71 o 
   1  14   9       13.47       12.40      9.00 o 
   2  14   9       28.10       19.95     11.61 o 
  -2  15   9       87.77      103.49     14.07 o 
  -1  15   9      130.65      120.75     14.70 o 
   0  15   9       43.50       40.30     11.13 o 
   1  15   9       11.46       34.96     10.49 o 
  -5   0  10       57.83       72.23     31.49 o 
  -4   0  10       82.59       81.57     14.54 o 
  -3   0  10      222.17      221.20     18.41 o 
  -2   0  10       85.33       86.84     13.15 o 
  -1   0  10      165.61      182.80     17.97 o 
   0   0  10       43.02       63.11     11.84 o 
   1   0  10     2219.06     2189.89     39.01 o 
   2   0  10     3096.46     2968.61     71.12 o 
   3   0  10       56.76       71.85     12.51 o 
   4   0  10      415.96      438.35     31.79 o 
   5   0  10      108.88      143.33     23.75 o 
  -5   1  10      180.58      198.31     18.08 o 
  -4   1  10      116.81      138.51     13.01 o 
  -3   1  10      295.62      300.67     16.57 o 
  -2   1  10       14.00       11.27      6.67 o 
  -1   1  10      342.79      354.75     17.44 o 
   0   1  10      370.50      381.29     19.41 o 
   1   1  10      940.11      941.09     24.91 o 
   2   1  10       52.43       54.65      8.16 o 
   3   1  10       35.54       30.79      7.27 o 
   4   1  10        8.99        0.75      6.77 o 
   5   1  10       66.81       66.04     13.42 o 
  -5   2  10       45.01       33.93     11.70 o 
  -4   2  10      156.57      165.31     12.07 o 
  -3   2  10      337.39      335.46     24.35 o 
  -2   2  10       74.52       77.61      9.46 o 
  -1   2  10      287.14      277.07     14.75 o 
   0   2  10       63.13       60.03      8.17 o 
   1   2  10      166.67      186.66     11.61 o 
   2   2  10      816.47      807.91     20.05 o 
   3   2  10       85.93       81.54      9.19 o 
   4   2  10        1.07       -8.99      6.27 o 
   5   2  10       19.81       34.57     10.12 o 
  -5   3  10       13.71       12.81     10.07 o 
  -4   3  10      427.84      431.91     19.59 o 
  -3   3  10      204.72      181.49     12.12 o 
  -2   3  10      252.07      261.68     14.93 o 
  -1   3  10      129.38      123.94      9.60 o 
   0   3  10        0.84       -8.67      5.78 o 
   1   3  10      311.41      304.17     14.28 o 
   2   3  10      612.51      615.60     23.95 o 
   3   3  10        3.04       -3.57      5.89 o 
   4   3  10       74.11       69.95      9.60 o 
   5   3  10        7.92        9.37      8.73 o 
  -5   4  10       46.58       42.22     10.33 o 
  -4   4  10      325.58      313.16     18.04 o 
  -3   4  10       59.59       57.29      8.45 o 
  -2   4  10      442.22      421.48     16.80 o 
  -1   4  10      191.61      184.05     11.62 o 
   0   4  10      288.64      278.20     15.76 o 
   1   4  10     1567.77     1572.97     31.01 o 
   2   4  10      264.35      244.79     11.80 o 
   3   4  10      775.08      768.78     21.16 o 
   4   4  10       17.97       16.97      7.69 o 
   5   4  10       26.31       11.50     10.97 o 
  -5   5  10       16.38       14.29      9.11 o 
  -4   5  10      111.39      134.24     18.88 o 
  -3   5  10       25.35       18.33      7.01 o 
  -2   5  10      127.01      118.03     10.02 o 
  -1   5  10       49.74       53.82     10.11 o 
   0   5  10      608.81      633.20     18.08 o 
   1   5  10       81.00       93.94      9.33 o 
   2   5  10       31.34       29.58      6.72 o 
   3   5  10        6.45        7.33      6.71 o 
   4   5  10       13.63       10.65      7.45 o 
   5   5  10       23.51       37.04     10.29 o 
  -5   6  10       19.80       26.23      9.50 o 
  -4   6  10       13.78       17.80      8.41 o 
  -3   6  10      142.37      133.13     10.94 o 
  -2   6  10      174.03      152.16     14.06 o 
  -1   6  10      102.36       83.35      8.83 o 
   0   6  10      127.90      138.38     13.53 o 
   1   6  10       80.69       70.88      8.86 o 
   2   6  10       69.50       49.45      7.11 o 
   3   6  10      407.96      431.29     16.50 o 
   4   6  10      384.63      380.82     19.95 o 
   5   6  10       40.21       35.60     10.73 o 
  -5   7  10       17.39       17.57      9.66 o 
  -4   7  10        4.06       14.97      8.60 o 
  -3   7  10      298.92      290.65     15.20 o 
  -2   7  10      204.87      191.76     12.21 o 
  -1   7  10      300.94      305.20     18.06 o 
   0   7  10       12.52       19.37      6.91 o 
   1   7  10       23.19       19.93      6.90 o 
   2   7  10      515.16      502.54     16.79 o 
   3   7  10        0.86       -8.30      5.54 o 
   4   7  10        5.80        0.33      7.91 o 
  -4   8  10        6.71        3.70      8.33 o 
  -3   8  10      256.15      246.58     14.35 o 
  -2   8  10      339.94      349.52     17.15 o 
  -1   8  10      175.51      169.72     12.97 o 
   0   8  10      464.15      465.15     19.59 o 
   1   8  10       13.94       23.00      7.28 o 
   2   8  10      380.72      345.64     16.59 o 
   3   8  10      102.12       91.30     10.49 o 
   4   8  10       99.24       81.89     13.55 o 
  -4   9  10        3.02       -1.88      9.09 o 
  -3   9  10      240.05      234.05     16.51 o 
  -2   9  10      244.40      280.71     14.62 o 
  -1   9  10      294.95      307.38     17.36 o 
   0   9  10       39.39       33.97      7.64 o 
   1   9  10       22.05       15.92      7.13 o 
   2   9  10        3.64        8.69      7.22 o 
   3   9  10       33.15       38.27      7.65 o 
   4   9  10        4.05       -0.06      8.18 o 
  -4  10  10        6.40        7.92      9.80 o 
  -3  10  10       81.14       79.32     12.63 o 
  -2  10  10      158.14      140.47     13.01 o 
  -1  10  10      331.58      299.53     19.70 o 
   0  10  10      274.59      239.87     25.52 o 
   1  10  10       71.71       77.61     10.24 o 
   2  10  10       64.04       55.26     10.34 o 
   3  10  10       38.29       47.66      8.81 o 
   4  10  10      137.81      153.16     15.69 o 
  -3  11  10        3.87       -5.53      8.85 o 
  -2  11  10       65.54       58.85     15.07 o 
  -1  11  10      167.29      164.36     13.25 o 
   0  11  10        2.49       -2.40      8.71 o 
   1  11  10       59.99       51.69      9.63 o 
   2  11  10       35.40       35.29      9.22 o 
   3  11  10       50.54       54.56     13.39 o 
  -3  12  10       44.05       49.06     14.77 o 
  -2  12  10       67.25       43.91     11.24 o 
  -1  12  10       14.74        0.60      8.65 o 
   0  12  10       24.65       23.10     13.15 o 
   1  12  10        0.36        2.20      7.15 o 
   2  12  10        0.55        7.07      8.28 o 
   3  12  10      187.29      159.64     14.00 o 
  -2  13  10       41.77       47.29     11.49 o 
  -1  13  10       11.68        8.47      8.15 o 
   0  13  10       27.85       15.30      8.55 o 
   1  13  10        4.26        0.62      7.80 o 
   2  13  10       19.47       18.77      8.00 o 
  -1  14  10       19.23        4.70      9.52 o 
   0  14  10      113.89      104.64     13.55 o 
   1  14  10      125.10      131.63     14.96 o 
  -5   0  11      113.25       79.89     20.56 o 
  -4   0  11       44.20       44.91     12.50 o 
  -3   0  11       70.02       55.46     13.14 o 
  -2   0  11        3.99        8.37      9.13 o 
  -1   0  11      304.25      310.25     21.70 o 
   0   0  11        0.05       -6.57      9.10 o 
   1   0  11        2.64       12.79     11.51 o 
   2   0  11        7.93       -3.95      8.26 o 
   3   0  11        1.02        2.40     10.23 o 
   4   0  11        0.05        0.66      9.90 o 
   5   0  11        0.77       -5.84     31.80 o 
  -5   1  11       49.07       54.54     13.33 o 
  -4   1  11        4.38        0.71     10.27 o 
  -3   1  11      185.75      185.28     12.92 o 
  -2   1  11       59.18       58.34      8.59 o 
  -1   1  11     2207.62     2135.17     49.61 o 
   0   1  11       78.09       64.97      8.66 o 
   1   1  11       69.33       49.96     11.74 o 
   2   1  11       48.96       39.36      8.64 o 
   3   1  11       29.71       27.28      7.47 o 
   4   1  11       14.33        4.67     10.22 o 
   5   1  11       11.12       12.04     11.27 o 
  -5   2  11       30.96       33.59     12.61 o 
  -4   2  11       36.75       31.42      8.27 o 
  -3   2  11      127.40      118.71     10.85 o 
  -2   2  11      179.79      174.10     11.99 o 
  -1   2  11       93.53       98.29      9.56 o 
   0   2  11      211.03      220.90     16.16 o 
   1   2  11       23.43       21.39      9.92 o 
   2   2  11      382.59      370.21     27.93 o 
   3   2  11      426.32      411.51     17.97 o 
   4   2  11       19.30       15.28      7.91 o 
  -5   3  11       37.78       40.09     12.60 o 
  -4   3  11       70.46       82.38     12.45 o 
  -3   3  11      108.56      126.88     11.22 o 
  -2   3  11      182.19      164.19     11.73 o 
  -1   3  11      118.99      119.13     10.31 o 
   0   3  11      768.70      773.18     23.24 o 
   1   3  11      244.76      259.63     24.39 o 
   2   3  11      133.10      144.07     15.55 o 
   3   3  11       24.83       35.29      8.12 o 
   4   3  11       70.40       72.89      9.95 o 
  -5   4  11       45.72       58.86     11.38 o 
  -4   4  11       37.74       34.37      9.79 o 
  -3   4  11       70.44       91.71     10.19 o 
  -2   4  11      272.13      252.10     13.99 o 
  -1   4  11       28.89       26.25      7.24 o 
   0   4  11      511.19      500.02     21.43 o 
   1   4  11       30.00       33.37      9.07 o 
   2   4  11      275.40      266.78     16.44 o 
   3   4  11        5.91        3.64      6.78 o 
   4   4  11      138.07      136.85     13.09 o 
  -4   5  11       19.86       22.47      9.11 o 
  -3   5  11       16.34       11.42      7.04 o 
  -2   5  11     1406.60     1310.11     30.04 o 
  -1   5  11       23.53       37.20      8.54 o 
   0   5  11      740.63      726.21     33.43 o 
   1   5  11        7.63       12.96      6.84 o 
   2   5  11        4.82        2.66      7.26 o 
   3   5  11       74.83       66.60      9.75 o 
   4   5  11       14.53        7.70      8.33 o 
  -4   6  11       37.30       40.08     12.11 o 
  -3   6  11        7.11        3.35      7.43 o 
  -2   6  11      121.30      135.14     11.40 o 
  -1   6  11      105.18      102.15     11.21 o 
   0   6  11       12.16        7.86      7.79 o 
   1   6  11      670.69      675.68     21.15 o 
   2   6  11        6.61       -2.05      6.76 o 
   3   6  11       34.16       29.13      7.91 o 
   4   6  11       45.44       39.96     10.27 o 
  -4   7  11        7.20        6.51      8.65 o 
  -3   7  11       23.63       15.71      7.92 o 
  -2   7  11       44.20       51.87      8.51 o 
  -1   7  11      280.36      299.03     23.81 o 
   0   7  11       25.79       21.17     11.40 o 
   1   7  11      359.38      371.79     17.11 o 
   2   7  11      153.34      150.40     12.05 o 
   3   7  11       90.02       64.72     11.39 o 
   4   7  11      104.33       98.18     12.58 o 
  -4   8  11        1.86       -1.09      7.97 o 
  -3   8  11       35.94       49.72      9.64 o 
  -2   8  11       31.52       30.15      7.77 o 
  -1   8  11       29.48       20.57      9.46 o 
   0   8  11      102.86      104.04     11.92 o 
   1   8  11       51.46       60.86      9.35 o 
   2   8  11       72.61       76.58     10.22 o 
   3   8  11      210.71      192.17     15.52 o 
   4   8  11       84.78       71.26     12.78 o 
  -3   9  11      144.22      151.09     17.79 o 
  -2   9  11        4.74        4.60      8.60 o 
  -1   9  11      294.45      322.91     20.92 o 
   0   9  11       25.57       26.25      9.43 o 
   1   9  11      231.66      232.95     14.39 o 
   2   9  11       26.25       36.46      8.79 o 
   3   9  11       20.98       17.09      8.17 o 
  -3  10  11        8.53        4.60     10.14 o 
  -2  10  11       16.54       10.74      8.10 o 
  -1  10  11       66.93       59.08     11.97 o 
   0  10  11        3.33       -4.32      8.32 o 
   1  10  11      177.24      178.94     16.87 o 
   2  10  11       54.53       81.02     11.16 o 
   3  10  11      107.57      123.12     13.50 o 
  -3  11  11       11.29       16.08     10.20 o 
  -2  11  11       84.11       86.51     13.05 o 
  -1  11  11      184.44      182.18     17.03 o 
   0  11  11      126.60      140.12     15.56 o 
   1  11  11        5.28       -0.10      7.86 o 
   2  11  11       17.24       11.31      8.37 o 
  -2  12  11       68.93       72.69     12.82 o 
  -1  12  11       30.51       36.90     10.83 o 
   0  12  11       59.39       62.90     13.01 o 
   1  12  11        8.03        9.88      8.46 o 
   2  12  11       59.84       55.30     10.55 o 
  -1  13  11        7.08        8.30      9.84 o 
   0  13  11      158.70      134.45     13.32 o 
   1  13  11        4.04        5.76      8.56 o 
  -4   0  12        2.45       -6.17     10.41 o 
  -3   0  12       29.55       23.31     11.63 o 
  -2   0  12        9.18        4.66      9.65 o 
  -1   0  12       51.86       52.82     12.32 o 
   0   0  12       26.39       39.01     22.75 o 
   1   0  12      395.75      358.47     36.92 o 
   2   0  12       41.57       38.16     30.74 o 
   3   0  12      214.77      229.84     28.18 o 
   4   0  12      151.44      178.96     22.08 o 
  -4   1  12       30.97       47.57      9.43 o 
  -3   1  12        0.59        2.34      6.98 o 
  -2   1  12       80.69       90.72     10.16 o 
  -1   1  12        1.03       -1.20      6.58 o 
   0   1  12       99.49      109.46     12.94 o 
   1   1  12      214.58      243.12     18.83 o 
   2   1  12       49.00       65.87     29.32 o 
   3   1  12       70.72       53.59     10.72 o 
   4   1  12      109.65      115.90     12.01 o 
  -4   2  12       29.10       17.14     10.93 o 
  -3   2  12       97.78       99.76     10.83 o 
  -2   2  12      191.87      215.43     17.70 o 
  -1   2  12       12.59        8.55      6.93 o 
   0   2  12      658.00      649.88     24.24 o 
   1   2  12      604.10      678.58     43.11 o 
   2   2  12       73.83       83.37     13.48 o 
   3   2  12       56.10       69.07     14.68 o 
   4   2  12       41.49       35.85      9.01 o 
  -4   3  12       63.40       71.45     13.83 o 
  -3   3  12       29.55       22.45      8.04 o 
  -2   3  12        6.32       -4.17      6.91 o 
  -1   3  12      262.69      218.32     15.66 o 
   0   3  12      226.56      233.81     16.19 o 
   1   3  12       47.92       67.10     16.83 o 
   2   3  12       91.81      116.39     14.67 o 
   3   3  12       50.36       37.05     10.85 o 
   4   3  12       20.95       22.70      8.68 o 
  -4   4  12      169.92      203.13     16.40 o 
  -3   4  12       55.44       47.33      9.28 o 
  -2   4  12       11.29       16.08      8.17 o 
  -1   4  12       25.61       18.37     11.24 o 
   0   4  12      224.26      243.64     16.51 o 
   1   4  12       30.75       36.06      9.65 o 
   2   4  12      307.15      324.26     22.11 o 
   3   4  12       21.76       33.03      9.99 o 
   4   4  12       10.97       21.90      8.58 o 
  -4   5  12       28.47       23.48     10.03 o 
  -3   5  12       10.95        0.19      7.13 o 
  -2   5  12       80.86       72.42     11.16 o 
  -1   5  12       90.79       63.50     10.71 o 
   0   5  12       20.53       34.65     14.92 o 
   1   5  12       35.57       28.22      9.59 o 
   2   5  12       55.83       67.35     13.38 o 
   3   5  12      112.88      113.91     13.89 o 
  -3   6  12        4.04        0.88      7.36 o 
  -2   6  12      102.18      111.57     11.04 o 
  -1   6  12       25.00       30.03     12.28 o 
   0   6  12       25.13       29.51      9.40 o 
   1   6  12       19.74       34.36      9.69 o 
   2   6  12      174.33      179.01     17.69 o 
   3   6  12      177.91      182.26     15.63 o 
  -3   7  12       35.80       29.79     10.81 o 
  -2   7  12        3.17       16.66      7.53 o 
  -1   7  12      117.02      127.81     12.93 o 
   0   7  12      112.97      111.46     12.53 o 
   1   7  12       16.13       15.89      8.90 o 
   2   7  12      154.57      171.02     14.88 o 
   3   7  12       13.14        0.15      8.31 o 
  -3   8  12      232.68      234.73     15.32 o 
  -2   8  12       25.61       24.02      8.67 o 
  -1   8  12      197.46      183.64     15.21 o 
   0   8  12      161.12      174.58     20.02 o 
   1   8  12      160.17      165.73     14.76 o 
   2   8  12       15.04       18.61     11.51 o 
   3   8  12       22.91       11.90      9.02 o 
  -3   9  12       98.83       88.20     16.85 o 
  -2   9  12       12.19       27.04     15.36 o 
  -1   9  12        7.88        4.33      9.42 o 
   0   9  12      107.90      151.03     17.57 o 
   1   9  12       39.74       32.20     12.96 o 
   2   9  12       79.38       81.56     11.55 o 
  -2  10  12        6.56      -11.54      8.57 o 
  -1  10  12       31.06       42.92     11.54 o 
   0  10  12        4.80        5.99      9.19 o 
   1  10  12        6.17        4.66      9.68 o 
   2  10  12      123.57      124.74     13.50 o 
  -1  11  12       47.27       35.38     11.23 o 
   0  11  12        2.12       11.19     11.28 o 
   1  11  12       95.60       95.13     15.17 o 
  -3   0  13        0.00        3.60     10.61 o 
  -2   0  13        5.33       -1.35     23.41 o 
  -1   0  13        4.54        7.16     13.66 o 
   0   0  13        5.58        2.44     20.34 o 
   1   0  13       39.41       28.76     17.78 o 
   2   0  13       57.91       31.15     16.89 o 
   3   0  13       78.98       73.29     29.08 o 
  -3   1  13       34.23       56.45      9.39 o 
  -2   1  13      548.51      516.12     26.16 o 
  -1   1  13       42.56       56.72     11.06 o 
   0   1  13       29.48       39.25     11.24 o 
   1   1  13       60.03       92.06     14.70 o 
   2   1  13       36.38       25.22     12.31 o 
   3   1  13      103.26      112.19     15.89 o 
  -3   2  13       80.82       87.29     10.75 o 
  -2   2  13       64.47       69.57      9.38 o 
  -1   2  13       82.18      106.64     13.29 o 
   0   2  13      105.90       98.26     19.57 o 
   1   2  13       28.34       34.21     12.01 o 
   2   2  13        8.42       10.46     10.44 o 
   3   2  13       67.12       50.99     13.24 o 
  -3   3  13      306.64      331.50     17.85 o 
  -2   3  13       10.92       23.43      8.46 o 
  -1   3  13       21.60       19.39     11.56 o 
   0   3  13        4.41       -9.11      7.84 o 
   1   3  13       94.17       88.54     14.43 o 
   2   3  13        2.47       -8.55      9.91 o 
   3   3  13       27.93       30.31     12.15 o 
  -3   4  13       12.60        4.17      7.60 o 
  -2   4  13        0.37       10.90      8.20 o 
  -1   4  13       49.28       59.99     11.04 o 
   0   4  13        5.29       14.79      9.11 o 
   1   4  13        5.11        4.37      9.91 o 
   2   4  13       30.21       24.73     11.44 o 
   3   4  13       68.50       70.93     14.64 o 
  -3   5  13      241.44      271.08     18.18 o 
  -2   5  13       55.10       53.99     10.48 o 
  -1   5  13      458.79      489.57     23.54 o 
   0   5  13        9.70        3.78      8.98 o 
   1   5  13       75.54       85.39     14.30 o 
   2   5  13      108.11      120.56     17.27 o 
   3   5  13       35.50       25.92     11.84 o 
  -3   6  13       37.31       40.99      9.78 o 
  -2   6  13        3.75       -0.35     10.22 o 
  -1   6  13       51.37       60.25     11.26 o 
   0   6  13      175.05      180.86     16.25 o 
   1   6  13       60.03       68.61     13.39 o 
   2   6  13      107.40       97.70     15.09 o 
  -2   7  13       90.69      103.61     14.53 o 
  -1   7  13       32.54       30.21     10.04 o 
   0   7  13      130.44      141.90     14.48 o 
   1   7  13       52.72       40.49     11.47 o 
   2   7  13        4.43       -4.43     10.14 o 
  -2   8  13        8.88        8.31      8.79 o 
  -1   8  13       12.99       21.25      9.51 o 
   0   8  13       11.46       16.01      9.05 o 
   1   8  13       21.03        7.15      9.54 o 
  -1   9  13       14.65       11.33     10.32 o 
   0   9  13       33.55       32.94     20.23 o 
   1   9  13        3.58      -17.53     11.69 o 
  -2   0  14       77.95       98.91     16.22 o 
  -1   0  14        7.71       -2.97     12.88 o 
   0   0  14       11.15       13.80     14.67 o 
   1   0  14       11.36       32.94     17.14 o 
   2   0  14       51.55       62.76     38.58 o 
  -2   1  14      110.78      139.77     12.90 o 
  -1   1  14       71.23       53.98     12.66 o 
   0   1  14       68.99       90.50     15.23 o 
   1   1  14       73.61       98.17     15.10 o 
   2   1  14       25.46       20.88     14.53 o 
  -2   2  14       45.18       50.52     11.05 o 
  -1   2  14      220.46      258.55     19.13 o 
   0   2  14      235.19      268.12     21.54 o 
   1   2  14      110.99      158.34     19.05 o 
   2   2  14       16.22       28.07     12.21 o 
  -2   3  14        5.65       15.05      9.26 o 
  -1   3  14       70.17       74.79     12.44 o 
   0   3  14      185.19      241.60     24.01 o 
   1   3  14      120.72      165.17     18.30 o 
   2   3  14       20.74       21.10     12.54 o 
  -2   4  14       14.68       14.31      9.00 o 
  -1   4  14       98.93      146.27     20.16 o 
   0   4  14       67.46       70.58     14.28 o 
   1   4  14       53.89       67.70     14.23 o 
  -1   5  14       31.48       29.93     12.05 o 
   0   5  14        8.82       10.21     10.75 o 
   1   5  14       23.07       22.79     11.98 o 
  -1   6  14       24.27       31.23     11.01 o 
   0   6  14       10.83       24.85     10.90 o 
   1   6  14        2.02       10.33     13.70 o 
                                                 
